# Supplementary material for: Projecting results of zoned multi-environment trials to new locations using environmental covariates with random coefficient models: accuracy and precision
Source: Theor Appl Genet. 2021 Apr 8;134(5):1513–30. doi: 10.1007/s00122-021-03786-2 (PMC8081717; doi:10.1007/s00122-021-03786-2)
Supplement: Supplementary file 1 — Supplementary file1 (ZIP 1921kb) [file 122_2021_3786_MOESM1_ESM.zip]

Archive with 18 entries (18 files):
- 122_2021_3786_MOESM1_ESM/Figures S1 and S2.pdf
- 122_2021_3786_MOESM1_ESM/Fit statistics from SAS.pdf
- 122_2021_3786_MOESM1_ESM/Full_likelihood_and_AIC.R
- 122_2021_3786_MOESM1_ESM/Heatmap_R.png
- 122_2021_3786_MOESM1_ESM/Heatmap_RC2.R
- 122_2021_3786_MOESM1_ESM/Heatmap_RC2_model.sas
- 122_2021_3786_MOESM1_ESM/Implementation of the Models in SAS and ASReml.pdf
- 122_2021_3786_MOESM1_ESM/Prediction_Intervals_Plot_R.png
- 122_2021_3786_MOESM1_ESM/Prediction_intervals_plot_RC2.R
- 122_2021_3786_MOESM1_ESM/Prediction_intervals_plot_RC2_model.sas
- 122_2021_3786_MOESM1_ESM/PROC_IML_RC2.sas
- 122_2021_3786_MOESM1_ESM/RC1_Model.R
- 122_2021_3786_MOESM1_ESM/RC2_Model.R
- 122_2021_3786_MOESM1_ESM/Stage_II_Random_Coefficient_Models.sas
- 122_2021_3786_MOESM1_ESM/Supplementary Materials ASReml-R Results.pdf
- 122_2021_3786_MOESM1_ESM/Swedish_data_covar.csv
- 122_2021_3786_MOESM1_ESM/Swedish_data_covar_asreml.csv
- 122_2021_3786_MOESM1_ESM/Table_pairwise_differences_with_letters.sas
