# Supplementary material for: Projecting results of zoned multi-environment trials to new locations using environmental covariates with random coefficient models: accuracy and precision
Source: Theor Appl Genet. 2021 Apr 8;134(5):1513–30. doi: 10.1007/s00122-021-03786-2 (PMC8081717; doi:10.1007/s00122-021-03786-2)
Supplement: Supplementary file 1 — Supplementary file1 (ZIP 1921kb) [file 122_2021_3786_MOESM1_ESM.zip › 122_2021_3786_MOESM1_ESM/Full_likelihood_and_AIC.R]

############################################
#### Conputing full likelihood and AIC #####
############################################

#### If there are multiple models are used in the list, please arrange the models from the most complex one #######

##### The reason is because if the simples model run first, 
##### the variables not used in the model will be dropped automatically after executing asreml function ############

##### Using icREML from Verbyla(2019) ######
##### Obtain the function  from #####
# https://onlinelibrary.wiley.com/action/downloadSupplement?doi=10.1111%2Fanzs.12254&file=anzs12254-sup-0001-FileS1.R

############## make a list for RC models ##########
rc.models <- list(mod.rc1=mod.rc1,mod.rc2=mod.rc2)

ic.rc <- icREML(rc.models)
ic.rc

###### using infocriteria from asremlPlus package ######
library(asremlPlus)

ic.rc.asp <- infoCriteria(rc.models, IClikelihood = "full")
ic.rc.asp
