# Supplementary material for: Projecting results of zoned multi-environment trials to new locations using environmental covariates with random coefficient models: accuracy and precision
Source: Theor Appl Genet. 2021 Apr 8;134(5):1513–30. doi: 10.1007/s00122-021-03786-2 (PMC8081717; doi:10.1007/s00122-021-03786-2)
Supplement: Supplementary file 1 — Supplementary file1 (ZIP 1921kb) [file 122_2021_3786_MOESM1_ESM.zip › 122_2021_3786_MOESM1_ESM/Heatmap_RC2.R]

###############################################################################
######### Generating heat map for p-values of Predictions differences ########
#############################################################################

###### Please run the random coefficient RC2 file first to obtain asreml object ####

##### Convert ASReml object to asrtest for ASRemlPlus ####
library(asremlPlus)
current.asrt <- as.asrtests(mod.rc2)

#### Get the EBLUPs and covariates for S01 Site
final.blup.S1 <- as.data.frame(final.blup.S1)

class.facs <- c("Cultivar","Zone","Clay_scale","Clay_scale_sq")
levs <- as.data.frame(final.blup.S1[class.facs],)
levs <- levs[do.call(order, levs), ]
levs <- as.list(levs[class.facs]) 

##### Get the differences of EBLUPs in the S01 Site #####
TS.diffs <- predictPlus(current.asrt$asreml.obj,
                        classify  ="Cultivar:Zone:Clay_scale:Clay_scale_sq",
                        levels=levs,
                        parallel=T,
                        tables = "all")

##### Get matrix for EBLUPs differences ####
m.diff <- as.matrix(TS.diffs$differences)

##### convert SED object that we have obtained before to matrix ####
sed.final.2 <- as.matrix(sed.final.S1)

##### Compute t test ####
t.value <- abs(m.diff/sed.final.2)

#### Convert t.values to data frame ####
t.val.dat <- as.data.frame.matrix(t.value,row.names(t.value))

#### Get levels of genotypes for loop ####
cul <- factor(colnames(t.val.dat))
set.geno <- levels(cul)

##### Make a matrix list for storing p-values #####
pvalu_list <- matrix(data=list(), nrow=length(set.geno), ncol=1,
                     dimnames=list(set.geno, c("pvalue")))

##### Loop for p-values based on t values and df 353 ####
for (i in colnames(t.val.dat)){
  p.va <- (1-pnorm((t.val.dat[,i])))
  pvalu_list[[i,"pvalue"]] <- p.va
}

##### Unlist the list to matrix data frame ####
pval.mat <-as.matrix.data.frame(pvalu_list,rownames.force = T)

##### Get row names ####
pval.row <- row.names(pval.mat)

#### Split row names to obtain only genotype names (Remove South label) ####
pval.rownames <- (str_split_fixed(pval.row, ",", 2)[,1])

#### Put the correct genotype names to the row and column names ####
colnames(pval.mat) <- pval.rownames
rownames(pval.mat) <- pval.rownames

pval.mat <- round(pval.mat,4)

######## Make heatmap for p-values via corrplot ####
library(corrplot)

##### Set the colour legend ####
col2 <- colorRampPalette(c("#67001F","#67001F","#67001F",
                           "#B2182B","#FFFFFF","#FFFFFF","#FFFFFF", "#FFFFFF"))

##### Generate heatmap of P-values with Bonferroni adjustment #####
corrplot(pval.mat, is.corr = FALSE, sig.level = .00017,p.mat=pval.mat,
         method="color",addCoef.col = "black",insig = "label_sig",
         type = "lower",tl.col="black",outline=T,number.digits=5,
         diag = F,number.cex = .6,tl.cex = .9,
         tl.srt = 45,col=col2(100),cl.pos="n")

##### Export to PNG ####
png(file="Heatmap.png",width = 5000,height = 5000,res =500)
corrplot(pval.mat, is.corr = FALSE, sig.level = .00017,p.mat=pval.mat,
         method="color",addCoef.col = "black",insig = "label_sig",
         type = "lower",tl.col="black",outline=T,number.digits=5,
         diag = F,number.cex = .6,tl.cex = .9,
         tl.srt = 45,col=col2(100),cl.pos="n")
dev.off()
