# Supplementary material for: Projecting results of zoned multi-environment trials to new locations using environmental covariates with random coefficient models: accuracy and precision
Source: Theor Appl Genet. 2021 Apr 8;134(5):1513–30. doi: 10.1007/s00122-021-03786-2 (PMC8081717; doi:10.1007/s00122-021-03786-2)
Supplement: Supplementary file 1 — Supplementary file1 (ZIP 1921kb) [file 122_2021_3786_MOESM1_ESM.zip › 122_2021_3786_MOESM1_ESM/Prediction_intervals_plot_RC2.R]

######################################################
######### Generating prediction intervals plot #######
######################################################


######## Please run random coefficient RC2 file first to obtain the asreml object ####


##### Z value ######
z.val <-abs(qnorm(.025))

####### Compute prediction intervals #####
Blup.S1.CI <- final.blup.S1
Blup.S1.CI$lower.CI <-Blup.S1.CI$Predicted.Value-(Blup.S1.CI$Stderr.pred.S1*z.val)
Blup.S1.CI$upper.CI <-Blup.S1.CI$Predicted.Value+(Blup.S1.CI$Stderr.pred.S1*z.val)

##### Sort from the highest yield prediction ####
Blup.S1.CI <- Blup.S1.CI[order(-Blup.S1.CI$Predicted.Value),] 

#### Alternative for sorting ####
#Blup.S1.CI$Cultivar = with(Blup.S1.CI, reorder(Blup.S1.CI$Cultivar,Blup.S1.CI$Predicted.Value))

##### 
Blup.S1.CI$lower.CI <- round(Blup.S1.CI$lower.CI,digits=2) 
Blup.S1.CI$upper.CI <- round(Blup.S1.CI$upper.CI,digits=2)

#### Generate prediction intervals plot ####
#### Activate png() and dev.off() to export the plot ####
library(ggplot2)
#png(file="Error bar Plot.png",width = 5500,height = 5500,res = 600)
ggplot(Blup.S1.CI, aes(x=Cultivar, y=Predicted.Value)) + 
  geom_point(color='darkblue')+
  geom_errorbar(aes(ymin=lower.CI, ymax=upper.CI), width=.2,
                position=position_dodge(0.05),color='darkblue') +
  geom_text(aes(label = paste0("(", lower.CI, ", ", upper.CI, ")")),nudge_y =250)+
  scale_y_continuous(name="Yield (g/ha) ± prediction intervals",limits=c(650,1300))+
  scale_x_discrete(name="Genotype")+
  theme_bw()+
  theme(axis.title.y =element_text(size=12),
        strip.text.x = element_text(size=12, face="bold"),
        strip.text.y = element_text(size=12, face="bold"),
        axis.title.x = element_text(face="bold", size=12,lineheight=1),
        axis.text = element_text(angle =0, hjust = 1,face="bold", size=10),
        legend.text=element_text(size = 10, face = "bold"),
        title= element_text(face="bold", size=10),legend.position="none") + coord_flip()
#dev.off()
