# Supplementary material for: Projecting results of zoned multi-environment trials to new locations using environmental covariates with random coefficient models: accuracy and precision
Source: Theor Appl Genet. 2021 Apr 8;134(5):1513–30. doi: 10.1007/s00122-021-03786-2 (PMC8081717; doi:10.1007/s00122-021-03786-2)
Supplement: Supplementary file 1 — Supplementary file1 (ZIP 1921kb) [file 122_2021_3786_MOESM1_ESM.zip › 122_2021_3786_MOESM1_ESM/RC2_Model.R]

################################################
##### Two Stage Fully-efficient RC2 Model #####
##############################################

# R setup ###########
require(data.table) # data.table instead of data.frame format for coding efficiency
require(plyr)       # plyr::ldply() to collapse list after 1st stage
require(asreml)     # Fit model with ASReml-R 4
require(stringr)    # Split the character to provide factor's name
#####################

options("scipen"=999,"digits" =5 ) # set numbering format

##### Data input and scaling covariate ######
ww <- read.csv("Swedish_data_covar_asreml.csv",h=T, stringsAsFactors = T)
ww$Clay_scale <- (ww$Clay-40)/10
ww$Clay_scale_sq <-(ww$Clay_scale)^2

##### Change to factor #####
cols <- c("Alpha","Rep","Cultivar")
ww[cols] <- lapply(ww[cols], factor)
ww <- data.table(ww)

##### Here we DROP the new site because ASReml will not run since there #####
#### is no obervations hence no variation in this site ######
ww_train <- ww[-which(ww$Location=="07BM31" | ww$Location=="07BM34" | ww$Location=="07BM43" | ww$Location=="07BM45"),] 
ww_train <- droplevels(ww_train)
#### Omit NA in the ww_train dataset ####
ww_train <- na.omit(ww_train)

##### Make column Zone_Loc #####
ww_train$Zone_Loc <- factor(paste(ww_train$Zone, ww_train$Location,sep = "_"))

trials     <- nlevels(ww_train$Zone_Loc)
Envs <- levels(ww_train$Zone_Loc)

##### Make data list for Stage I #####
data_list <- matrix(data=list(), nrow=length(Envs), ncol=1,
                    dimnames=list(Envs, c("data_Set")))

##### Make a list of Trials #####
for(i in 1:trials){
  print(i)
  b <- levels(ww_train$Zone_Loc)
  c <- b[i]
  Zone_Loc <- as.factor(c)
  Zone_Loc <- data.table(Zone_Loc)
  f <- merge(ww_train,Zone_Loc,by="Zone_Loc")
  assign(paste0("data_", b[i]), f)
  data_list[[i, "data_Set" ]] <- f
  
  rm(b, c, f, Zone_Loc)
}

data_list <- data.table(ldply(data_list[, "data_Set"], data.frame, .id="Zone_Loc"))

stgI_list <- matrix(data=list(), nrow=length(Envs), ncol=2,
                    dimnames=list(Envs, c("lsmeans","Rvar")))

asreml.options(maxit=100) # Set asreml iteration

############################
##### Stage I LSMEANS #####
##### per location   #####
#########################

### Cultivar refers to genotype
for (i in Envs){
  
  Edat <- droplevels(subset(ww_train, Zone_Loc==i))
  
  print(i)
  
  mod.1 <- asreml(fixed      = Yield ~ Cultivar,
                  random      = ~ Rep + Rep:Alpha,
                  data        = Edat,
                  predict     = predict.asreml(classify = "Cultivar"),trace=F)
  
  update.asreml(mod.1)
  
  blue<- predict(mod.1, classify="Cultivar", levels=levels(Edat$Cultivar), vcov=TRUE)
  blue.1 <- data.table(blue$pvals)[, c(1:3)]
  names(blue.1) <- c("Cultivar", "Yield_LSM", "se")
  
  vcov  <- as.matrix(blue$vcov) # get the full variance-covariance matrix
  dimnames(vcov) <- list(blue.1$Cultivar,blue.1$Cultivar) # put the name of the variety in variance-covariance matrix
  vtab  <- melt(vcov)
  Rvar <- data.table(name=paste0("Zone_Loc_",i,"!Cultivar_",vtab$Var1,":",vtab$Var2), value=vtab$value) # variance-covariance matrix for stage II
  
  stgI_list[[i, "lsmeans" ]] <- blue.1  # put the all results on the list
  stgI_list[[i, "Rvar"]] <- Rvar        # put variance-covariance matrix of adj. means per genotype as named vector
  
}

#######################################################
##### Preparing dataset of Stage I for Stage II ######

##### Unlist the results of Stage I and format as data.table #####
lsm_stageI <- data.table(ldply(stgI_list[, "lsmeans"], data.frame, .id="Zone_Loc"))
lsm_stageI <- lsm_stageI[order(lsm_stageI$Zone_Loc,lsm_stageI$Cultivar),]

lsm_stageI$Zone <- factor(str_split_fixed(lsm_stageI$Zone_Loc, "_", 2)[,1])   # Make Zone column by split the record in Zone_Loc column
lsm_stageI$Location <- factor(str_split_fixed(lsm_stageI$Zone_Loc, "_", 2)[,2])    # Make Location by split the record in Zone_Loc column

initmod2 <- asreml(fixed    = Yield_LSM ~ Zone,
                   random   = ~Cultivar + Zone:Location + Zone:Cultivar + Cultivar:Location,
                   residual = ~dsum(~us(Cultivar)|Zone_Loc),
                   data     = lsm_stageI,
                   family   = asr_gaussian(dispersion=1.0), # fix residual variance to 1
                   start.values = T)                       # ask for R.param and exit before model fitting


R.param <- initmod2$R.param #  Manipulate the object by putting in the stage I variance-covariance

for (i in Envs){
  DT.Rp   <- data.table(name=names(R.param[[i]]$Cultivar$initial))
  DT.Rp   <- stgI_list[[i,"Rvar"]][DT.Rp, on="name", nomatch=0] # Insert estimates from stage I variance-covaraince
  v.Rp    <- DT.Rp$value
  names(v.Rp) <- DT.Rp$name
  R.param[[i]]$Cultivar$initial <- v.Rp                   # replace default initial values
  R.param[[i]]$Cultivar$con     <- rep("F", length(v.Rp)) # set all components to "Fixed"
  rm(DT.Rp, v.Rp)
}

############################
##### Stage II BLUP ######
##### Zone analysis #####
##### Fit stage II model with R.param that filled with variance-covariance from the first stage ####

ww.covar <- ww_train[,c("Zone_Loc", "Cultivar", "Zone", "Location","Clay",
                        "Clay_scale","clay_std","Clay_scale_sq")]

ww.covar <- ww.covar[order(ww.covar$Zone_Loc,ww.covar$Cultivar),]

lsm_stage.I <- merge(ww.covar, lsm_stageI,
                     by=c("Zone_Loc", "Cultivar", "Zone", "Location"))

#lsm_stage.I$ZLC <- factor(paste(lsm_stage.I$Zone_Loc, lsm_stage.I$Cultivar,sep = "_"))

lsm_stage.I <- lsm_stage.I[!duplicated(lsm_stage.I$units),]

lsm_stage.I$CZL <- factor(paste(lsm_stage.I$Cultivar,lsm_stage.I$Zone, lsm_stage.I$Location))
lsm_stage.I$CZ <- factor(paste(lsm_stage.I$Cultivar,lsm_stage.I$Zone))


################################ RC2 Model ######################################
asreml.options(pworkspace="6gb",workspace="6gb",design=T,drop.unused.levels=F, maxit=50, uspd=F) 
mod.rc2 <- asreml(Yield_LSM  ~ Zone+Clay_scale + Clay_scale_sq + Zone*Clay_scale,
                  random   =  ~Location:at(Zone) + Cultivar:Location:at(Zone) + Cultivar +
                    str(~Cultivar:Zone + Clay_scale:Cultivar:Zone + Clay_scale_sq:Cultivar:Zone, 
                        ~us(3):id(75)),
                  residual = ~dsum(~us(Cultivar)|Zone_Loc),
                  data     = lsm_stage.I,
                  R.param  = R.param) # Note that the error variance fixation to 1 is included in R.param

update.asreml(mod.rc2)

var.comp.rc2 <- summary.asreml(mod.rc2)$varcomp
setDT(var.comp.rc2, keep.rownames = TRUE)[]
names(var.comp.rc2)[1] <- "Term"

var.comp.rc2$Term <- factor(var.comp.rc2$Term)

var.com.select.rc2 <- var.comp.rc2[which(var.comp.rc2$Term== 'at(Zone, Middle):Location'|
                                           var.comp.rc2$Term== 'at(Zone, North):Location'|
                                           var.comp.rc2$Term== 'at(Zone, South):Location'|
                                           var.comp.rc2$Term== 'at(Zone, Middle):Cultivar:Location'|
                                           var.comp.rc2$Term== 'at(Zone, North):Cultivar:Location'|
                                           var.comp.rc2$Term== 'at(Zone, South):Cultivar:Location',), ]


##################### Site S1 ######################
##################### Site S1 EBLUP ######################
data_test_S1=ww[which(ww$Location=="07BM31"), ] 

pred.S1 <- predict(mod.rc2,
                   classify = "Cultivar:Zone:Clay_scale:Clay_scale_sq",
                   levels=list(Cultivar=unique(data_test_S1$Cultivar),
                               Zone=unique(data_test_S1$Zone),
                               Clay_scale=unique(data_test_S1$Clay_scale),
                               Clay_scale_sq=unique(data_test_S1$Clay_scale_sq)),sed = T)


##################### SEPV S1 ######################
blup.S1<- data.table((pred.S1$pvals[1:6]))

l.cultivar <- levels(blup.S1$Cultivar)

blup.S1_list <- matrix(data=list(), nrow=length(l.cultivar), ncol=1,
                       dimnames=list(l.cultivar, c("Cultivar")))

for (i in l.cultivar){
  Edat <- droplevels(subset(blup.S1, Cultivar==i))
  print(i)
  Stderr.pred.S1 <- sqrt((Edat$std.error^2)+var.com.select.rc2[3,2]+
                           +var.com.select.rc2[6,2])
  blup.S1_list[[i, "Cultivar" ]] <- Stderr.pred.S1
}

stdpred.S1 <- data.table(ldply(blup.S1_list[, "Cultivar"], data.frame, .id="Cultivar"))
names(stdpred.S1)[2] <- "Stderr.pred.S1"

final.blup.S1 <- merge(blup.S1,stdpred.S1, by="Cultivar")

names(final.blup.S1) <- c("Cultivar", "Zone", "Clay_scale","Clay_scale_sq","Predicted.Value","stderr.pred.Zone",
                          "Stderr.pred.S1")

mean.sepv.S1 <- mean(final.blup.S1$Stderr.pred.S1)
mean.sepv.S1

######## SED for S1 #######
sed.S1<- pred.S1$sed #Get the sed of S1
varcomp.site<- as.numeric(var.com.select.rc2[6,2]) #Get varcomp site
sed.new.site.S1<- (sed.S1^2)+(2*varcomp.site) #square S1 SED and 2*varcomp site
sed.final.S1 <- sqrt(sed.new.site.S1) #Square root to obtain SED of the new site

sed.final.S1 #SED for S1

mean(sed.final.S1[lower.tri(sed.final.S1) | upper.tri(sed.final.S1)])
mean(sed.final.S1[lower.tri(sed.final.S1)])


##################### Site S2 ######################
##################### Site S2 EBLUP ######################
data_test_S2=ww[which(ww$Location=="07BM34"), ] 

pred.S2 <- predict(mod.rc2,
                   classify = "Cultivar:Zone:Clay_scale:Clay_scale_sq",
                   levels=list(Cultivar=unique(data_test_S2$Cultivar),
                               Zone=unique(data_test_S2$Zone),
                               Clay_scale=unique(data_test_S2$Clay_scale),
                               Clay_scale_sq=unique(data_test_S2$Clay_scale_sq)),sed = T)

##################### SEPV S2 ######################
blup.S2<- data.table((pred.S2$pvals[1:6]))

l.cultivar <- levels(blup.S2$Cultivar)

blup.S2_list <- matrix(data=list(), nrow=length(l.cultivar), ncol=1,
                       dimnames=list(l.cultivar, c("Cultivar")))

for (i in l.cultivar){
  Edat <- droplevels(subset(blup.S2, Cultivar==i))
  print(i)
  Stderr.pred.S2 <- sqrt((Edat$std.error^2)+var.com.select.rc2[3,2]+
                           +var.com.select.rc2[6,2])
  blup.S2_list[[i, "Cultivar" ]] <- Stderr.pred.S2
}

stdpred.S2 <- data.table(ldply(blup.S2_list[, "Cultivar"], data.frame, .id="Cultivar"))
names(stdpred.S2)[2] <- "Stderr.pred.S2"

final.blup.S2 <- merge(blup.S2,stdpred.S2, by="Cultivar")

names(final.blup.S2) <- c("Cultivar", "Zone", "Clay_scale","Clay_scale_sq","Predicted.Value","stderr.pred.Zone",
                          "Stderr.pred.S2")

mean.sepv.S2 <- mean(final.blup.S2$Stderr.pred.S2)
mean.sepv.S2

######## SED for S2 #######
sed.S2<- pred.S2$sed #Get the sed of S2
varcomp.site<- as.numeric(var.com.select.rc2[6,2]) #Get varcomp site
sed.new.site.S2<- (sed.S2^2)+(2*varcomp.site) #square S2 SED and 2*varcomp site
sed.final.S2 <- sqrt(sed.new.site.S2) #Square root to obtain SED of the new site

sed.final.S2 #SED for S2

mean(sed.final.S2[lower.tri(sed.final.S2) | upper.tri(sed.final.S2)])
mean(sed.final.S2[lower.tri(sed.final.S2)])


##################### Site N1 ######################
##################### Site N1 EBLUP ######################
data_test_N1=ww[which(ww$Location=="07BM43"), ] 

pred.N1 <- predict(mod.rc2,
                   classify = "Cultivar:Zone:Clay_scale:Clay_scale_sq",
                   levels=list(Cultivar=unique(data_test_N1$Cultivar),
                               Zone=unique(data_test_N1$Zone),
                               Clay_scale=unique(data_test_N1$Clay_scale),
                               Clay_scale_sq=unique(data_test_N1$Clay_scale_sq)),sed = T)

##################### SEPV N1 ######################
blup.N1<- data.table((pred.N1$pvals[1:6]))

l.cultivar <- levels(blup.N1$Cultivar)

blup.N1_list <- matrix(data=list(), nrow=length(l.cultivar), ncol=1,
                       dimnames=list(l.cultivar, c("Cultivar")))

for (i in l.cultivar){
  Edat <- droplevels(subset(blup.N1, Cultivar==i))
  print(i)
  Stderr.pred.N1 <- sqrt((Edat$std.error^2)+var.com.select.rc2[2,2]+
                           +var.com.select.rc2[5,2])
  blup.N1_list[[i, "Cultivar" ]] <- Stderr.pred.N1
}

stdpred.N1 <- data.table(ldply(blup.N1_list[, "Cultivar"], data.frame, .id="Cultivar"))
names(stdpred.N1)[2] <- "Stderr.pred.N1"

final.blup.N1 <- merge(blup.N1,stdpred.N1, by="Cultivar")

names(final.blup.N1) <- c("Cultivar", "Zone", "Clay_scale","Clay_scale_sq","Predicted.Value","stderr.pred.Zone",
                          "Stderr.pred.N1")

mean.sepv.N1 <- mean(final.blup.N1$Stderr.pred.N1)
mean.sepv.N1

######## SED for N1 #######
sed.N1<- pred.N1$sed #Get the sed of South Zone
varcomp.site<- as.numeric(var.com.select.rc2[5,2]) #Get varcomp site
sed.new.site.N1<- (sed.N1^2)+(2*varcomp.site) #square N1 SED and 2*varcomp site
sed.final.N1 <- sqrt(sed.new.site.N1) #Square root to obtain SED of the new site

sed.final.N1 #SED for N1

mean(sed.final.N1[lower.tri(sed.final.N1) | upper.tri(sed.final.N1)])
mean(sed.final.N1[lower.tri(sed.final.N1)])


##################### Site N2 ######################
##################### Site N2 EBLUP ######################
data_test_N2=ww[which(ww$Location=="07BM45"), ] 

pred.N2 <- predict(mod.rc2,
                   classify = "Cultivar:Zone:Clay_scale:Clay_scale_sq",
                   levels=list(Cultivar=unique(data_test_N2$Cultivar),
                               Zone=unique(data_test_N2$Zone),
                               Clay_scale=unique(data_test_N2$Clay_scale),
                               Clay_scale_sq=unique(data_test_N2$Clay_scale_sq)),sed = T)


##################### SEPV N2 ######################
blup.N2<- data.table((pred.N2$pvals[1:6]))

l.cultivar <- levels(blup.N2$Cultivar)

blup.N2_list <- matrix(data=list(), nrow=length(l.cultivar), ncol=1,
                       dimnames=list(l.cultivar, c("Cultivar")))

for (i in l.cultivar){
  Edat <- droplevels(subset(blup.N2, Cultivar==i))
  print(i)
  Stderr.pred.N2 <- sqrt((Edat$std.error^2)+var.com.select.rc2[2,2]+
                           +var.com.select.rc2[5,2])
  blup.N2_list[[i, "Cultivar" ]] <- Stderr.pred.N2
}

stdpred.N2 <- data.table(ldply(blup.N2_list[, "Cultivar"], data.frame, .id="Cultivar"))
names(stdpred.N2)[2] <- "Stderr.pred.N2"

final.blup.N2 <- merge(blup.N2,stdpred.N2, by="Cultivar")

names(final.blup.N2) <- c("Cultivar", "Zone", "Clay_scale","Clay_scale_sq","Predicted.Value","stderr.pred.Zone",
                          "Stderr.pred.N2")

mean.sepv.N2 <- mean(final.blup.N2$Stderr.pred.N2)
mean.sepv.N2

######## SED for N2 #######
sed.N2<- pred.N2$sed #Get the sed of South Zone
varcomp.site<- as.numeric(var.com.select.rc2[5,2]) #Get varcomp site
sed.new.site.N2<- (sed.N2^2)+(2*varcomp.site) #square South Zone SED and 2*varcomp site
sed.final.N2 <- sqrt(sed.new.site.N2) #Square root to obtain SED of the new site

sed.final.N2 #SED for N2

mean(sed.final.N2[lower.tri(sed.final.N2) | upper.tri(sed.final.N2)])
mean(sed.final.N2[lower.tri(sed.final.N2)])
