# Supplementary material for: Projecting results of zoned multi-environment trials to new locations using environmental covariates with random coefficient models: accuracy and precision
Source: Theor Appl Genet. 2021 Apr 8;134(5):1513–30. doi: 10.1007/s00122-021-03786-2 (PMC8081717; doi:10.1007/s00122-021-03786-2)
Supplement: Supplementary file 1 — Supplementary file1 (ZIP 1921kb) [file 122_2021_3786_MOESM1_ESM.zip › 122_2021_3786_MOESM1_ESM/Stage_II_Random_Coefficient_Models.sas]

PROC IMPORT OUT= WORK.a 
            DATAFILE= "...\Swedish_data_covar.csv"  
            DBMS=CSV REPLACE;
     GETNAMES=YES;
     DATAROW=2; 
RUN;

/* Set response to missing in dummy location */
/* Scaling clay */
data c_1;
	set a;
	y_mean=estimate;
	if Location="07BM31" then y_mean=.;
	if Location="07BM34" then y_mean=.;
	if Location="07BM43" then y_mean=.;
	if Location="07BM45" then y_mean=.;
	clay_scale=(clay-40)/10;
	clay_scale_sq=clay_scale**2;
run;

/******* RC 1 ***********/
proc mixed data=c_1 lognote covtest cl plots=STUDENTPANEL nobound maxiter=100;
	class zone location cultivar xtrial row;
	model y_mean= zone clay_scale clay_scale_sq zone*clay_scale/ddfm=residual outp=out_predRC1;
	random zone*location/group=zone;
	random int clay_scale clay_scale_sq/subject=cultivar type=UN;
	random int clay_scale clay_scale_sq/subject=cultivar*zone type=UN;
	random cultivar*zone*location/group=zone;
	repeated row/subject=xtrial type=lin(1) ldata=c_1;
	lsmeans Zone;
	parms (1)(1)(1)(1)(1)(1)(1)(1)(1)(1)(1)(1)(1)(1)(1)(1)(1)(1)(1)/hold=19;
	ods output CovParms=parm_1;
run;

/* Obtain EBLUP and SEPV from output out PROC GLIMMIX */
ods select none;
proc glimmix data=c_1 plots=studentpanel maxlmmupdate=0;
	class zone location cultivar xtrial row;
	model y_mean= zone clay_scale clay_scale_sq zone*clay_scale/ddfm=residual;
	random zone*location/group=zone;
	random int clay_scale clay_scale_sq/subject=cultivar type=UN;
	random int clay_scale clay_scale_sq/subject=cultivar*zone type=UN;
	random cultivar*zone*location/group=zone;
	random row/subject=xtrial type=lin(1) ldata=c_1 residual;
	lsmeans Zone;
	parms/pdata=parm_1 hold=1,2,3,4,5,6,7,8,9,10,11,12,13,14,15,16.17,18,19;
	output out=RC1 predicted=predicted stderr=std_error stderr(noblup)=stder_noblup lcl=lower ucl=upper;
run;

ods select all;
/********** RC2 *********/
proc mixed data=c_1 lognote covtest cl plots=STUDENTPANEL maxiter=100;
	class zone location cultivar xtrial row;
	model y_mean= zone clay_scale clay_scale_sq zone*clay_scale/ddfm=residual outp=out_predRC2;
	random zone*location/group=zone;
	random cultivar;
	random int clay_scale clay_scale_sq/subject=cultivar*zone type=UN;
	random cultivar*zone*location/group=zone;
	repeated row/subject=xtrial type=lin(1) ldata=c_1;
	lsmeans Zone;
	parms (1)(1)(1)(1)(1)(1)(1)(1)(1)(1)(1)(1)(1)(1)/hold=14;
	ods output CovParms=parm_2;
run;

ods select none;
proc glimmix data=c_1 plots=studentpanel maxlmmupdate=0;
	class zone location cultivar xtrial row;
	model y_mean= zone clay_scale clay_scale_sq zone*clay_scale/ddfm=residual;
	random zone*location/group=zone;
	random cultivar;
	random int clay_scale clay_scale_sq/subject=cultivar*zone type=UN;
	random cultivar*zone*location/group=zone;
	random row/subject=xtrial type=lin(1) ldata=c_1 residual;
	lsmeans Zone;
	parms/pdata=parm_2 hold=1,2,3,4,5,6,7,8,9,10,11,12,13,14;
	output out=RC2 predicted=predicted stderr=std_error stderr(noblup)=stder_noblup lcl=lower ucl=upper;
run;
