# Supplementary material for: Projecting results of zoned multi-environment trials to new locations using environmental covariates with random coefficient models: accuracy and precision
Source: Theor Appl Genet. 2021 Apr 8;134(5):1513–30. doi: 10.1007/s00122-021-03786-2 (PMC8081717; doi:10.1007/s00122-021-03786-2)
Supplement: Supplementary file 1 — Supplementary file1 (ZIP 1921kb) [file 122_2021_3786_MOESM1_ESM.zip › 122_2021_3786_MOESM1_ESM/Swedish_data_covar_asreml.csv]

Zone	Location	Rep	Alpha	Cultivar	Yield	Year	Clay	Humus	pH	clay_std	humus_std	ph_std	clay_cent	humus_cent	ph_cent	clay_sub_min	humus_sub_min	ph_sub_min	clay_std_sq	clay_sq
South	07BM20	1	2	22455	727.3249	2016	31	4.9	7.9	0.2838695036	0.9108914797	1.606228125	3	0.9363636364	1.3545454545	23.8	2.8	3	0.0805818951	961
South	07BM20	2	3	22455	721.4117	2016	31	4.9	7.9	0.2838695036	0.9108914797	1.606228125	3	0.9363636364	1.3545454545	23.8	2.8	3	0.0805818951	961
South	07BM20	1	7	23286	830.3894	2016	31	4.9	7.9	0.2838695036	0.9108914797	1.606228125	3	0.9363636364	1.3545454545	23.8	2.8	3	0.0805818951	961
South	07BM20	2	4	23286	806.8322	2016	31	4.9	7.9	0.2838695036	0.9108914797	1.606228125	3	0.9363636364	1.3545454545	23.8	2.8	3	0.0805818951	961
South	07BM20	1	7	23524	810.4373	2016	31	4.9	7.9	0.2838695036	0.9108914797	1.606228125	3	0.9363636364	1.3545454545	23.8	2.8	3	0.0805818951	961
South	07BM20	2	8	23524	833.9282	2016	31	4.9	7.9	0.2838695036	0.9108914797	1.606228125	3	0.9363636364	1.3545454545	23.8	2.8	3	0.0805818951	961
South	07BM20	1	1	24521	852.6834	2016	31	4.9	7.9	0.2838695036	0.9108914797	1.606228125	3	0.9363636364	1.3545454545	23.8	2.8	3	0.0805818951	961
South	07BM20	2	2	24521	846.8028	2016	31	4.9	7.9	0.2838695036	0.9108914797	1.606228125	3	0.9363636364	1.3545454545	23.8	2.8	3	0.0805818951	961
South	07BM20	1	3	24984	768.3876	2016	31	4.9	7.9	0.2838695036	0.9108914797	1.606228125	3	0.9363636364	1.3545454545	23.8	2.8	3	0.0805818951	961
South	07BM20	2	3	24984	837.1984	2016	31	4.9	7.9	0.2838695036	0.9108914797	1.606228125	3	0.9363636364	1.3545454545	23.8	2.8	3	0.0805818951	961
South	07BM20	1	1	25512	829.0663	2016	31	4.9	7.9	0.2838695036	0.9108914797	1.606228125	3	0.9363636364	1.3545454545	23.8	2.8	3	0.0805818951	961
South	07BM20	2	1	25512	811.6733	2016	31	4.9	7.9	0.2838695036	0.9108914797	1.606228125	3	0.9363636364	1.3545454545	23.8	2.8	3	0.0805818951	961
South	07BM20	1	6	25965	872.8433	2016	31	4.9	7.9	0.2838695036	0.9108914797	1.606228125	3	0.9363636364	1.3545454545	23.8	2.8	3	0.0805818951	961
South	07BM20	2	8	25965	849.0925	2016	31	4.9	7.9	0.2838695036	0.9108914797	1.606228125	3	0.9363636364	1.3545454545	23.8	2.8	3	0.0805818951	961
South	07BM20	1	7	26742	866.9745	2016	31	4.9	7.9	0.2838695036	0.9108914797	1.606228125	3	0.9363636364	1.3545454545	23.8	2.8	3	0.0805818951	961
South	07BM20	2	3	26742	837.4855	2016	31	4.9	7.9	0.2838695036	0.9108914797	1.606228125	3	0.9363636364	1.3545454545	23.8	2.8	3	0.0805818951	961
South	07BM20	1	3	27110	834.4164	2016	31	4.9	7.9	0.2838695036	0.9108914797	1.606228125	3	0.9363636364	1.3545454545	23.8	2.8	3	0.0805818951	961
South	07BM20	2	1	27110	816.7878	2016	31	4.9	7.9	0.2838695036	0.9108914797	1.606228125	3	0.9363636364	1.3545454545	23.8	2.8	3	0.0805818951	961
South	07BM20	1	1	27125	878.4325	2016	31	4.9	7.9	0.2838695036	0.9108914797	1.606228125	3	0.9363636364	1.3545454545	23.8	2.8	3	0.0805818951	961
South	07BM20	2	5	27125	925.2823	2016	31	4.9	7.9	0.2838695036	0.9108914797	1.606228125	3	0.9363636364	1.3545454545	23.8	2.8	3	0.0805818951	961
South	07BM20	1	4	27130	816.6504	2016	31	4.9	7.9	0.2838695036	0.9108914797	1.606228125	3	0.9363636364	1.3545454545	23.8	2.8	3	0.0805818951	961
South	07BM20	2	8	27130	881.2774	2016	31	4.9	7.9	0.2838695036	0.9108914797	1.606228125	3	0.9363636364	1.3545454545	23.8	2.8	3	0.0805818951	961
South	07BM20	1	3	27543	899.4013	2016	31	4.9	7.9	0.2838695036	0.9108914797	1.606228125	3	0.9363636364	1.3545454545	23.8	2.8	3	0.0805818951	961
South	07BM20	2	6	27543	852.6791	2016	31	4.9	7.9	0.2838695036	0.9108914797	1.606228125	3	0.9363636364	1.3545454545	23.8	2.8	3	0.0805818951	961
South	07BM20	1	4	27546	821.6075	2016	31	4.9	7.9	0.2838695036	0.9108914797	1.606228125	3	0.9363636364	1.3545454545	23.8	2.8	3	0.0805818951	961
South	07BM20	2	2	27546	804.0016	2016	31	4.9	7.9	0.2838695036	0.9108914797	1.606228125	3	0.9363636364	1.3545454545	23.8	2.8	3	0.0805818951	961
South	07BM20	1	2	27548	804.0778	2016	31	4.9	7.9	0.2838695036	0.9108914797	1.606228125	3	0.9363636364	1.3545454545	23.8	2.8	3	0.0805818951	961
South	07BM20	2	1	27548	833.211	2016	31	4.9	7.9	0.2838695036	0.9108914797	1.606228125	3	0.9363636364	1.3545454545	23.8	2.8	3	0.0805818951	961
South	07BM20	1	4	27590	834.0864	2016	31	4.9	7.9	0.2838695036	0.9108914797	1.606228125	3	0.9363636364	1.3545454545	23.8	2.8	3	0.0805818951	961
South	07BM20	2	5	27590	886.951	2016	31	4.9	7.9	0.2838695036	0.9108914797	1.606228125	3	0.9363636364	1.3545454545	23.8	2.8	3	0.0805818951	961
South	07BM20	1	2	27592	845.6966	2016	31	4.9	7.9	0.2838695036	0.9108914797	1.606228125	3	0.9363636364	1.3545454545	23.8	2.8	3	0.0805818951	961
South	07BM20	2	7	27592	893.0083	2016	31	4.9	7.9	0.2838695036	0.9108914797	1.606228125	3	0.9363636364	1.3545454545	23.8	2.8	3	0.0805818951	961
South	07BM20	1	8	27593	884.8773	2016	31	4.9	7.9	0.2838695036	0.9108914797	1.606228125	3	0.9363636364	1.3545454545	23.8	2.8	3	0.0805818951	961
South	07BM20	2	7	27593	896.5976	2016	31	4.9	7.9	0.2838695036	0.9108914797	1.606228125	3	0.9363636364	1.3545454545	23.8	2.8	3	0.0805818951	961
South	07BM20	1	4	27599	873.1738	2016	31	4.9	7.9	0.2838695036	0.9108914797	1.606228125	3	0.9363636364	1.3545454545	23.8	2.8	3	0.0805818951	961
South	07BM20	2	7	27599	861.3742	2016	31	4.9	7.9	0.2838695036	0.9108914797	1.606228125	3	0.9363636364	1.3545454545	23.8	2.8	3	0.0805818951	961
South	07BM20	1	5	27600	866.8977	2016	31	4.9	7.9	0.2838695036	0.9108914797	1.606228125	3	0.9363636364	1.3545454545	23.8	2.8	3	0.0805818951	961
South	07BM20	2	8	27600	890.3273	2016	31	4.9	7.9	0.2838695036	0.9108914797	1.606228125	3	0.9363636364	1.3545454545	23.8	2.8	3	0.0805818951	961
South	07BM20	1	2	27605	842.8482	2016	31	4.9	7.9	0.2838695036	0.9108914797	1.606228125	3	0.9363636364	1.3545454545	23.8	2.8	3	0.0805818951	961
South	07BM20	2	2	27605	801.5899	2016	31	4.9	7.9	0.2838695036	0.9108914797	1.606228125	3	0.9363636364	1.3545454545	23.8	2.8	3	0.0805818951	961
South	07BM20	1	3	27669	814.8698	2016	31	4.9	7.9	0.2838695036	0.9108914797	1.606228125	3	0.9363636364	1.3545454545	23.8	2.8	3	0.0805818951	961
South	07BM20	2	8	27669	838.4892	2016	31	4.9	7.9	0.2838695036	0.9108914797	1.606228125	3	0.9363636364	1.3545454545	23.8	2.8	3	0.0805818951	961
South	07BM20	1	2	28128	907.3745	2016	31	4.9	7.9	0.2838695036	0.9108914797	1.606228125	3	0.9363636364	1.3545454545	23.8	2.8	3	0.0805818951	961
South	07BM20	2	4	28128	930.9426	2016	31	4.9	7.9	0.2838695036	0.9108914797	1.606228125	3	0.9363636364	1.3545454545	23.8	2.8	3	0.0805818951	961
South	07BM20	1	3	28209	811.332	2016	31	4.9	7.9	0.2838695036	0.9108914797	1.606228125	3	0.9363636364	1.3545454545	23.8	2.8	3	0.0805818951	961
South	07BM20	2	5	28209	899.5202	2016	31	4.9	7.9	0.2838695036	0.9108914797	1.606228125	3	0.9363636364	1.3545454545	23.8	2.8	3	0.0805818951	961
South	07BM20	1	2	28949	912.7323	2016	31	4.9	7.9	0.2838695036	0.9108914797	1.606228125	3	0.9363636364	1.3545454545	23.8	2.8	3	0.0805818951	961
South	07BM20	2	8	28949	977.9274	2016	31	4.9	7.9	0.2838695036	0.9108914797	1.606228125	3	0.9363636364	1.3545454545	23.8	2.8	3	0.0805818951	961
South	07BM20	1	8	28954	866.5706	2016	31	4.9	7.9	0.2838695036	0.9108914797	1.606228125	3	0.9363636364	1.3545454545	23.8	2.8	3	0.0805818951	961
South	07BM20	2	2	28954	831.2004	2016	31	4.9	7.9	0.2838695036	0.9108914797	1.606228125	3	0.9363636364	1.3545454545	23.8	2.8	3	0.0805818951	961
South	07BM21	1	7	22455	1029.3683	2016	19	3.6	6.8	-0.851608511	-0.353744264	0.3018415268	-9	-0.363636364	0.2545454545	11.8	1.5	1.9	0.7252370557	361
South	07BM21	2	8	22455	1011.1896	2016	19	3.6	6.8	-0.851608511	-0.353744264	0.3018415268	-9	-0.363636364	0.2545454545	11.8	1.5	1.9	0.7252370557	361
South	07BM21	1	6	23286	1160.4312	2016	19	3.6	6.8	-0.851608511	-0.353744264	0.3018415268	-9	-0.363636364	0.2545454545	11.8	1.5	1.9	0.7252370557	361
South	07BM21	2	3	23286	1054.6327	2016	19	3.6	6.8	-0.851608511	-0.353744264	0.3018415268	-9	-0.363636364	0.2545454545	11.8	1.5	1.9	0.7252370557	361
South	07BM21	1	5	23524	1075.0613	2016	19	3.6	6.8	-0.851608511	-0.353744264	0.3018415268	-9	-0.363636364	0.2545454545	11.8	1.5	1.9	0.7252370557	361
South	07BM21	2	5	23524	1051.2687	2016	19	3.6	6.8	-0.851608511	-0.353744264	0.3018415268	-9	-0.363636364	0.2545454545	11.8	1.5	1.9	0.7252370557	361
South	07BM21	1	5	24521	1103.2905	2016	19	3.6	6.8	-0.851608511	-0.353744264	0.3018415268	-9	-0.363636364	0.2545454545	11.8	1.5	1.9	0.7252370557	361
South	07BM21	2	8	24521	1164.5686	2016	19	3.6	6.8	-0.851608511	-0.353744264	0.3018415268	-9	-0.363636364	0.2545454545	11.8	1.5	1.9	0.7252370557	361
South	07BM21	1	4	24984	1065.1897	2016	19	3.6	6.8	-0.851608511	-0.353744264	0.3018415268	-9	-0.363636364	0.2545454545	11.8	1.5	1.9	0.7252370557	361
South	07BM21	2	3	24984	1086.7991	2016	19	3.6	6.8	-0.851608511	-0.353744264	0.3018415268	-9	-0.363636364	0.2545454545	11.8	1.5	1.9	0.7252370557	361
South	07BM21	1	8	25512	1079.0086	2016	19	3.6	6.8	-0.851608511	-0.353744264	0.3018415268	-9	-0.363636364	0.2545454545	11.8	1.5	1.9	0.7252370557	361
South	07BM21	2	8	25512	1124.1063	2016	19	3.6	6.8	-0.851608511	-0.353744264	0.3018415268	-9	-0.363636364	0.2545454545	11.8	1.5	1.9	0.7252370557	361
South	07BM21	1	6	25965	1158.2143	2016	19	3.6	6.8	-0.851608511	-0.353744264	0.3018415268	-9	-0.363636364	0.2545454545	11.8	1.5	1.9	0.7252370557	361
South	07BM21	2	2	25965	1002.2965	2016	19	3.6	6.8	-0.851608511	-0.353744264	0.3018415268	-9	-0.363636364	0.2545454545	11.8	1.5	1.9	0.7252370557	361
South	07BM21	1	2	26742	1095.8919	2016	19	3.6	6.8	-0.851608511	-0.353744264	0.3018415268	-9	-0.363636364	0.2545454545	11.8	1.5	1.9	0.7252370557	361
South	07BM21	2	5	26742	1106.0422	2016	19	3.6	6.8	-0.851608511	-0.353744264	0.3018415268	-9	-0.363636364	0.2545454545	11.8	1.5	1.9	0.7252370557	361
South	07BM21	1	3	27110	1141.4525	2016	19	3.6	6.8	-0.851608511	-0.353744264	0.3018415268	-9	-0.363636364	0.2545454545	11.8	1.5	1.9	0.7252370557	361
South	07BM21	2	2	27110	1145.8539	2016	19	3.6	6.8	-0.851608511	-0.353744264	0.3018415268	-9	-0.363636364	0.2545454545	11.8	1.5	1.9	0.7252370557	361
South	07BM21	1	7	27125	1061.0872	2016	19	3.6	6.8	-0.851608511	-0.353744264	0.3018415268	-9	-0.363636364	0.2545454545	11.8	1.5	1.9	0.7252370557	361
South	07BM21	2	1	27125	1033.9701	2016	19	3.6	6.8	-0.851608511	-0.353744264	0.3018415268	-9	-0.363636364	0.2545454545	11.8	1.5	1.9	0.7252370557	361
South	07BM21	1	1	27130	1046.1721	2016	19	3.6	6.8	-0.851608511	-0.353744264	0.3018415268	-9	-0.363636364	0.2545454545	11.8	1.5	1.9	0.7252370557	361
South	07BM21	2	7	27130	1165.8961	2016	19	3.6	6.8	-0.851608511	-0.353744264	0.3018415268	-9	-0.363636364	0.2545454545	11.8	1.5	1.9	0.7252370557	361
South	07BM21	1	7	27543	1120.577	2016	19	3.6	6.8	-0.851608511	-0.353744264	0.3018415268	-9	-0.363636364	0.2545454545	11.8	1.5	1.9	0.7252370557	361
South	07BM21	2	2	27543	1088.0005	2016	19	3.6	6.8	-0.851608511	-0.353744264	0.3018415268	-9	-0.363636364	0.2545454545	11.8	1.5	1.9	0.7252370557	361
South	07BM21	1	4	27546	970.9841	2016	19	3.6	6.8	-0.851608511	-0.353744264	0.3018415268	-9	-0.363636364	0.2545454545	11.8	1.5	1.9	0.7252370557	361
South	07BM21	2	2	27546	1068.7553	2016	19	3.6	6.8	-0.851608511	-0.353744264	0.3018415268	-9	-0.363636364	0.2545454545	11.8	1.5	1.9	0.7252370557	361
South	07BM21	1	5	27548	1060.0229	2016	19	3.6	6.8	-0.851608511	-0.353744264	0.3018415268	-9	-0.363636364	0.2545454545	11.8	1.5	1.9	0.7252370557	361
South	07BM21	2	1	27548	1000.6153	2016	19	3.6	6.8	-0.851608511	-0.353744264	0.3018415268	-9	-0.363636364	0.2545454545	11.8	1.5	1.9	0.7252370557	361
South	07BM21	1	1	27590	1029.4978	2016	19	3.6	6.8	-0.851608511	-0.353744264	0.3018415268	-9	-0.363636364	0.2545454545	11.8	1.5	1.9	0.7252370557	361
South	07BM21	2	1	27590	1061.1799	2016	19	3.6	6.8	-0.851608511	-0.353744264	0.3018415268	-9	-0.363636364	0.2545454545	11.8	1.5	1.9	0.7252370557	361
South	07BM21	1	8	27592	1095.1628	2016	19	3.6	6.8	-0.851608511	-0.353744264	0.3018415268	-9	-0.363636364	0.2545454545	11.8	1.5	1.9	0.7252370557	361
South	07BM21	2	5	27592	1063.1793	2016	19	3.6	6.8	-0.851608511	-0.353744264	0.3018415268	-9	-0.363636364	0.2545454545	11.8	1.5	1.9	0.7252370557	361
South	07BM21	1	7	27593	1089.7632	2016	19	3.6	6.8	-0.851608511	-0.353744264	0.3018415268	-9	-0.363636364	0.2545454545	11.8	1.5	1.9	0.7252370557	361
South	07BM21	2	7	27593	1100.2537	2016	19	3.6	6.8	-0.851608511	-0.353744264	0.3018415268	-9	-0.363636364	0.2545454545	11.8	1.5	1.9	0.7252370557	361
South	07BM21	1	1	27599	1099.3357	2016	19	3.6	6.8	-0.851608511	-0.353744264	0.3018415268	-9	-0.363636364	0.2545454545	11.8	1.5	1.9	0.7252370557	361
South	07BM21	2	3	27599	1080.806	2016	19	3.6	6.8	-0.851608511	-0.353744264	0.3018415268	-9	-0.363636364	0.2545454545	11.8	1.5	1.9	0.7252370557	361
South	07BM21	1	3	27600	1129.4645	2016	19	3.6	6.8	-0.851608511	-0.353744264	0.3018415268	-9	-0.363636364	0.2545454545	11.8	1.5	1.9	0.7252370557	361
South	07BM21	2	8	27600	1139.8748	2016	19	3.6	6.8	-0.851608511	-0.353744264	0.3018415268	-9	-0.363636364	0.2545454545	11.8	1.5	1.9	0.7252370557	361
South	07BM21	1	7	27605	1083.8253	2016	19	3.6	6.8	-0.851608511	-0.353744264	0.3018415268	-9	-0.363636364	0.2545454545	11.8	1.5	1.9	0.7252370557	361
South	07BM21	2	3	27605	1020.8942	2016	19	3.6	6.8	-0.851608511	-0.353744264	0.3018415268	-9	-0.363636364	0.2545454545	11.8	1.5	1.9	0.7252370557	361
South	07BM21	1	6	27669	1087.7269	2016	19	3.6	6.8	-0.851608511	-0.353744264	0.3018415268	-9	-0.363636364	0.2545454545	11.8	1.5	1.9	0.7252370557	361
South	07BM21	2	5	27669	1091.7166	2016	19	3.6	6.8	-0.851608511	-0.353744264	0.3018415268	-9	-0.363636364	0.2545454545	11.8	1.5	1.9	0.7252370557	361
South	07BM21	1	7	28128	1158.6847	2016	19	3.6	6.8	-0.851608511	-0.353744264	0.3018415268	-9	-0.363636364	0.2545454545	11.8	1.5	1.9	0.7252370557	361
South	07BM21	2	4	28128	1043.2536	2016	19	3.6	6.8	-0.851608511	-0.353744264	0.3018415268	-9	-0.363636364	0.2545454545	11.8	1.5	1.9	0.7252370557	361
South	07BM21	1	3	28209	1129.7566	2016	19	3.6	6.8	-0.851608511	-0.353744264	0.3018415268	-9	-0.363636364	0.2545454545	11.8	1.5	1.9	0.7252370557	361
South	07BM21	2	4	28209	1108.7524	2016	19	3.6	6.8	-0.851608511	-0.353744264	0.3018415268	-9	-0.363636364	0.2545454545	11.8	1.5	1.9	0.7252370557	361
South	07BM21	1	4	28949	1052.2477	2016	19	3.6	6.8	-0.851608511	-0.353744264	0.3018415268	-9	-0.363636364	0.2545454545	11.8	1.5	1.9	0.7252370557	361
South	07BM21	2	8	28949	1192.2971	2016	19	3.6	6.8	-0.851608511	-0.353744264	0.3018415268	-9	-0.363636364	0.2545454545	11.8	1.5	1.9	0.7252370557	361
South	07BM21	1	5	28954	1114.699	2016	19	3.6	6.8	-0.851608511	-0.353744264	0.3018415268	-9	-0.363636364	0.2545454545	11.8	1.5	1.9	0.7252370557	361
South	07BM21	2	6	28954	1097.7253	2016	19	3.6	6.8	-0.851608511	-0.353744264	0.3018415268	-9	-0.363636364	0.2545454545	11.8	1.5	1.9	0.7252370557	361
South	07BM22	1	7	22455	819.6187	2016	21	2.1	7.3	-0.662362175	-1.812939353	0.894744526	-7	-1.863636364	0.7545454545	13.8	0	2.4	0.438723651	441
South	07BM22	2	6	22455	847.0165	2016	21	2.1	7.3	-0.662362175	-1.812939353	0.894744526	-7	-1.863636364	0.7545454545	13.8	0	2.4	0.438723651	441
South	07BM22	1	2	23286	849.7257	2016	21	2.1	7.3	-0.662362175	-1.812939353	0.894744526	-7	-1.863636364	0.7545454545	13.8	0	2.4	0.438723651	441
South	07BM22	2	6	23286	900.4337	2016	21	2.1	7.3	-0.662362175	-1.812939353	0.894744526	-7	-1.863636364	0.7545454545	13.8	0	2.4	0.438723651	441
South	07BM22	1	7	23524	901.4886	2016	21	2.1	7.3	-0.662362175	-1.812939353	0.894744526	-7	-1.863636364	0.7545454545	13.8	0	2.4	0.438723651	441
South	07BM22	2	4	23524	685.6775	2016	21	2.1	7.3	-0.662362175	-1.812939353	0.894744526	-7	-1.863636364	0.7545454545	13.8	0	2.4	0.438723651	441
South	07BM22	1	4	24521	926.2059	2016	21	2.1	7.3	-0.662362175	-1.812939353	0.894744526	-7	-1.863636364	0.7545454545	13.8	0	2.4	0.438723651	441
South	07BM22	2	5	24521	922.3946	2016	21	2.1	7.3	-0.662362175	-1.812939353	0.894744526	-7	-1.863636364	0.7545454545	13.8	0	2.4	0.438723651	441
South	07BM22	1	5	24984	1018.37	2016	21	2.1	7.3	-0.662362175	-1.812939353	0.894744526	-7	-1.863636364	0.7545454545	13.8	0	2.4	0.438723651	441
South	07BM22	2	7	24984	981.1299	2016	21	2.1	7.3	-0.662362175	-1.812939353	0.894744526	-7	-1.863636364	0.7545454545	13.8	0	2.4	0.438723651	441
South	07BM22	1	2	25512	888.9895	2016	21	2.1	7.3	-0.662362175	-1.812939353	0.894744526	-7	-1.863636364	0.7545454545	13.8	0	2.4	0.438723651	441
South	07BM22	2	5	25512	913.3269	2016	21	2.1	7.3	-0.662362175	-1.812939353	0.894744526	-7	-1.863636364	0.7545454545	13.8	0	2.4	0.438723651	441
South	07BM22	1	8	25965	988.8755	2016	21	2.1	7.3	-0.662362175	-1.812939353	0.894744526	-7	-1.863636364	0.7545454545	13.8	0	2.4	0.438723651	441
South	07BM22	2	5	25965	959.808	2016	21	2.1	7.3	-0.662362175	-1.812939353	0.894744526	-7	-1.863636364	0.7545454545	13.8	0	2.4	0.438723651	441
South	07BM22	1	7	26742	900.1115	2016	21	2.1	7.3	-0.662362175	-1.812939353	0.894744526	-7	-1.863636364	0.7545454545	13.8	0	2.4	0.438723651	441
South	07BM22	2	5	26742	946.4055	2016	21	2.1	7.3	-0.662362175	-1.812939353	0.894744526	-7	-1.863636364	0.7545454545	13.8	0	2.4	0.438723651	441
South	07BM22	1	5	27110	984.0181	2016	21	2.1	7.3	-0.662362175	-1.812939353	0.894744526	-7	-1.863636364	0.7545454545	13.8	0	2.4	0.438723651	441
South	07BM22	2	2	27110	873.059	2016	21	2.1	7.3	-0.662362175	-1.812939353	0.894744526	-7	-1.863636364	0.7545454545	13.8	0	2.4	0.438723651	441
South	07BM22	1	2	27125	924.7595	2016	21	2.1	7.3	-0.662362175	-1.812939353	0.894744526	-7	-1.863636364	0.7545454545	13.8	0	2.4	0.438723651	441
South	07BM22	2	7	27125	1011.4416	2016	21	2.1	7.3	-0.662362175	-1.812939353	0.894744526	-7	-1.863636364	0.7545454545	13.8	0	2.4	0.438723651	441
South	07BM22	1	2	27130	921.2537	2016	21	2.1	7.3	-0.662362175	-1.812939353	0.894744526	-7	-1.863636364	0.7545454545	13.8	0	2.4	0.438723651	441
South	07BM22	2	8	27130	947.6934	2016	21	2.1	7.3	-0.662362175	-1.812939353	0.894744526	-7	-1.863636364	0.7545454545	13.8	0	2.4	0.438723651	441
South	07BM22	1	5	27543	933.4796	2016	21	2.1	7.3	-0.662362175	-1.812939353	0.894744526	-7	-1.863636364	0.7545454545	13.8	0	2.4	0.438723651	441
South	07BM22	2	1	27543	870.3746	2016	21	2.1	7.3	-0.662362175	-1.812939353	0.894744526	-7	-1.863636364	0.7545454545	13.8	0	2.4	0.438723651	441
South	07BM22	1	4	27546	894.5526	2016	21	2.1	7.3	-0.662362175	-1.812939353	0.894744526	-7	-1.863636364	0.7545454545	13.8	0	2.4	0.438723651	441
South	07BM22	2	7	27546	868.8225	2016	21	2.1	7.3	-0.662362175	-1.812939353	0.894744526	-7	-1.863636364	0.7545454545	13.8	0	2.4	0.438723651	441
South	07BM22	1	3	27548	914.0728	2016	21	2.1	7.3	-0.662362175	-1.812939353	0.894744526	-7	-1.863636364	0.7545454545	13.8	0	2.4	0.438723651	441
South	07BM22	2	6	27548	918.5665	2016	21	2.1	7.3	-0.662362175	-1.812939353	0.894744526	-7	-1.863636364	0.7545454545	13.8	0	2.4	0.438723651	441
South	07BM22	1	5	27590	985.5936	2016	21	2.1	7.3	-0.662362175	-1.812939353	0.894744526	-7	-1.863636364	0.7545454545	13.8	0	2.4	0.438723651	441
South	07BM22	2	8	27590	999.649	2016	21	2.1	7.3	-0.662362175	-1.812939353	0.894744526	-7	-1.863636364	0.7545454545	13.8	0	2.4	0.438723651	441
South	07BM22	1	1	27592	791.5379	2016	21	2.1	7.3	-0.662362175	-1.812939353	0.894744526	-7	-1.863636364	0.7545454545	13.8	0	2.4	0.438723651	441
South	07BM22	2	5	27592	911.2438	2016	21	2.1	7.3	-0.662362175	-1.812939353	0.894744526	-7	-1.863636364	0.7545454545	13.8	0	2.4	0.438723651	441
South	07BM22	1	3	27593	890.3123	2016	21	2.1	7.3	-0.662362175	-1.812939353	0.894744526	-7	-1.863636364	0.7545454545	13.8	0	2.4	0.438723651	441
South	07BM22	2	2	27593	856.1849	2016	21	2.1	7.3	-0.662362175	-1.812939353	0.894744526	-7	-1.863636364	0.7545454545	13.8	0	2.4	0.438723651	441
South	07BM22	1	6	27599	903.196	2016	21	2.1	7.3	-0.662362175	-1.812939353	0.894744526	-7	-1.863636364	0.7545454545	13.8	0	2.4	0.438723651	441
South	07BM22	2	2	27599	764.0221	2016	21	2.1	7.3	-0.662362175	-1.812939353	0.894744526	-7	-1.863636364	0.7545454545	13.8	0	2.4	0.438723651	441
South	07BM22	1	1	27600	901.5087	2016	21	2.1	7.3	-0.662362175	-1.812939353	0.894744526	-7	-1.863636364	0.7545454545	13.8	0	2.4	0.438723651	441
South	07BM22	2	1	27600	779.2659	2016	21	2.1	7.3	-0.662362175	-1.812939353	0.894744526	-7	-1.863636364	0.7545454545	13.8	0	2.4	0.438723651	441
South	07BM22	1	8	27605	858.5939	2016	21	2.1	7.3	-0.662362175	-1.812939353	0.894744526	-7	-1.863636364	0.7545454545	13.8	0	2.4	0.438723651	441
South	07BM22	2	3	27605	836.7718	2016	21	2.1	7.3	-0.662362175	-1.812939353	0.894744526	-7	-1.863636364	0.7545454545	13.8	0	2.4	0.438723651	441
South	07BM22	1	1	27669	846.342	2016	21	2.1	7.3	-0.662362175	-1.812939353	0.894744526	-7	-1.863636364	0.7545454545	13.8	0	2.4	0.438723651	441
South	07BM22	2	2	27669	850.3326	2016	21	2.1	7.3	-0.662362175	-1.812939353	0.894744526	-7	-1.863636364	0.7545454545	13.8	0	2.4	0.438723651	441
South	07BM22	1	6	28128	942.142	2016	21	2.1	7.3	-0.662362175	-1.812939353	0.894744526	-7	-1.863636364	0.7545454545	13.8	0	2.4	0.438723651	441
South	07BM22	2	7	28128	903.4617	2016	21	2.1	7.3	-0.662362175	-1.812939353	0.894744526	-7	-1.863636364	0.7545454545	13.8	0	2.4	0.438723651	441
South	07BM22	1	7	28209	935.9827	2016	21	2.1	7.3	-0.662362175	-1.812939353	0.894744526	-7	-1.863636364	0.7545454545	13.8	0	2.4	0.438723651	441
South	07BM22	2	8	28209	862.1291	2016	21	2.1	7.3	-0.662362175	-1.812939353	0.894744526	-7	-1.863636364	0.7545454545	13.8	0	2.4	0.438723651	441
South	07BM22	1	8	28949	913.8614	2016	21	2.1	7.3	-0.662362175	-1.812939353	0.894744526	-7	-1.863636364	0.7545454545	13.8	0	2.4	0.438723651	441
South	07BM22	2	8	28949	1072.1976	2016	21	2.1	7.3	-0.662362175	-1.812939353	0.894744526	-7	-1.863636364	0.7545454545	13.8	0	2.4	0.438723651	441
South	07BM22	1	2	28954	904.0544	2016	21	2.1	7.3	-0.662362175	-1.812939353	0.894744526	-7	-1.863636364	0.7545454545	13.8	0	2.4	0.438723651	441
South	07BM22	2	3	28954	847.483	2016	21	2.1	7.3	-0.662362175	-1.812939353	0.894744526	-7	-1.863636364	0.7545454545	13.8	0	2.4	0.438723651	441
South	07BM23	1	8	22455	821.2007	2016	29	4.5	6.7	0.0946231679	0.5217727893	0.183260927	1	0.5363636364	0.1545454545	21.8	2.4	1.8	0.0089535439	841
South	07BM23	2	8	22455	876.7706	2016	29	4.5	6.7	0.0946231679	0.5217727893	0.183260927	1	0.5363636364	0.1545454545	21.8	2.4	1.8	0.0089535439	841
South	07BM23	1	2	23286	885.457	2016	29	4.5	6.7	0.0946231679	0.5217727893	0.183260927	1	0.5363636364	0.1545454545	21.8	2.4	1.8	0.0089535439	841
South	07BM23	2	5	23286	928.5	2016	29	4.5	6.7	0.0946231679	0.5217727893	0.183260927	1	0.5363636364	0.1545454545	21.8	2.4	1.8	0.0089535439	841
South	07BM23	1	3	23524	877.6036	2016	29	4.5	6.7	0.0946231679	0.5217727893	0.183260927	1	0.5363636364	0.1545454545	21.8	2.4	1.8	0.0089535439	841
South	07BM23	2	1	23524	908.289	2016	29	4.5	6.7	0.0946231679	0.5217727893	0.183260927	1	0.5363636364	0.1545454545	21.8	2.4	1.8	0.0089535439	841
South	07BM23	1	6	24521	929.6578	2016	29	4.5	6.7	0.0946231679	0.5217727893	0.183260927	1	0.5363636364	0.1545454545	21.8	2.4	1.8	0.0089535439	841
South	07BM23	2	7	24521	954.4487	2016	29	4.5	6.7	0.0946231679	0.5217727893	0.183260927	1	0.5363636364	0.1545454545	21.8	2.4	1.8	0.0089535439	841
South	07BM23	1	2	24984	918.2887	2016	29	4.5	6.7	0.0946231679	0.5217727893	0.183260927	1	0.5363636364	0.1545454545	21.8	2.4	1.8	0.0089535439	841
South	07BM23	2	7	24984	943.1073	2016	29	4.5	6.7	0.0946231679	0.5217727893	0.183260927	1	0.5363636364	0.1545454545	21.8	2.4	1.8	0.0089535439	841
South	07BM23	1	1	25512	910.6488	2016	29	4.5	6.7	0.0946231679	0.5217727893	0.183260927	1	0.5363636364	0.1545454545	21.8	2.4	1.8	0.0089535439	841
South	07BM23	2	8	25512	929.1079	2016	29	4.5	6.7	0.0946231679	0.5217727893	0.183260927	1	0.5363636364	0.1545454545	21.8	2.4	1.8	0.0089535439	841
South	07BM23	1	5	25965	900.585	2016	29	4.5	6.7	0.0946231679	0.5217727893	0.183260927	1	0.5363636364	0.1545454545	21.8	2.4	1.8	0.0089535439	841
South	07BM23	2	7	25965	833.1943	2016	29	4.5	6.7	0.0946231679	0.5217727893	0.183260927	1	0.5363636364	0.1545454545	21.8	2.4	1.8	0.0089535439	841
South	07BM23	1	7	26742	908.9759	2016	29	4.5	6.7	0.0946231679	0.5217727893	0.183260927	1	0.5363636364	0.1545454545	21.8	2.4	1.8	0.0089535439	841
South	07BM23	2	4	26742	946.077	2016	29	4.5	6.7	0.0946231679	0.5217727893	0.183260927	1	0.5363636364	0.1545454545	21.8	2.4	1.8	0.0089535439	841
South	07BM23	1	1	27110	954.0211	2016	29	4.5	6.7	0.0946231679	0.5217727893	0.183260927	1	0.5363636364	0.1545454545	21.8	2.4	1.8	0.0089535439	841
South	07BM23	2	4	27110	929.4012	2016	29	4.5	6.7	0.0946231679	0.5217727893	0.183260927	1	0.5363636364	0.1545454545	21.8	2.4	1.8	0.0089535439	841
South	07BM23	1	8	27125	967.6723	2016	29	4.5	6.7	0.0946231679	0.5217727893	0.183260927	1	0.5363636364	0.1545454545	21.8	2.4	1.8	0.0089535439	841
South	07BM23	2	4	27125	955.3453	2016	29	4.5	6.7	0.0946231679	0.5217727893	0.183260927	1	0.5363636364	0.1545454545	21.8	2.4	1.8	0.0089535439	841
South	07BM23	1	1	27130	966.578	2016	29	4.5	6.7	0.0946231679	0.5217727893	0.183260927	1	0.5363636364	0.1545454545	21.8	2.4	1.8	0.0089535439	841
South	07BM23	2	2	27130	978.8132	2016	29	4.5	6.7	0.0946231679	0.5217727893	0.183260927	1	0.5363636364	0.1545454545	21.8	2.4	1.8	0.0089535439	841
South	07BM23	1	2	27543	881.6546	2016	29	4.5	6.7	0.0946231679	0.5217727893	0.183260927	1	0.5363636364	0.1545454545	21.8	2.4	1.8	0.0089535439	841
South	07BM23	2	1	27543	918.3902	2016	29	4.5	6.7	0.0946231679	0.5217727893	0.183260927	1	0.5363636364	0.1545454545	21.8	2.4	1.8	0.0089535439	841
South	07BM23	1	4	27546	882.7495	2016	29	4.5	6.7	0.0946231679	0.5217727893	0.183260927	1	0.5363636364	0.1545454545	21.8	2.4	1.8	0.0089535439	841
South	07BM23	2	6	27546	895.0956	2016	29	4.5	6.7	0.0946231679	0.5217727893	0.183260927	1	0.5363636364	0.1545454545	21.8	2.4	1.8	0.0089535439	841
South	07BM23	1	5	27548	887.3005	2016	29	4.5	6.7	0.0946231679	0.5217727893	0.183260927	1	0.5363636364	0.1545454545	21.8	2.4	1.8	0.0089535439	841
South	07BM23	2	6	27548	917.8971	2016	29	4.5	6.7	0.0946231679	0.5217727893	0.183260927	1	0.5363636364	0.1545454545	21.8	2.4	1.8	0.0089535439	841
South	07BM23	1	5	27590	927.7278	2016	29	4.5	6.7	0.0946231679	0.5217727893	0.183260927	1	0.5363636364	0.1545454545	21.8	2.4	1.8	0.0089535439	841
South	07BM23	2	2	27590	921.5839	2016	29	4.5	6.7	0.0946231679	0.5217727893	0.183260927	1	0.5363636364	0.1545454545	21.8	2.4	1.8	0.0089535439	841
South	07BM23	1	7	27592	905.9635	2016	29	4.5	6.7	0.0946231679	0.5217727893	0.183260927	1	0.5363636364	0.1545454545	21.8	2.4	1.8	0.0089535439	841
South	07BM23	2	8	27592	936.7785	2016	29	4.5	6.7	0.0946231679	0.5217727893	0.183260927	1	0.5363636364	0.1545454545	21.8	2.4	1.8	0.0089535439	841
South	07BM23	1	5	27593	951.999	2016	29	4.5	6.7	0.0946231679	0.5217727893	0.183260927	1	0.5363636364	0.1545454545	21.8	2.4	1.8	0.0089535439	841
South	07BM23	2	8	27593	964.3626	2016	29	4.5	6.7	0.0946231679	0.5217727893	0.183260927	1	0.5363636364	0.1545454545	21.8	2.4	1.8	0.0089535439	841
South	07BM23	1	6	27599	961.574	2016	29	4.5	6.7	0.0946231679	0.5217727893	0.183260927	1	0.5363636364	0.1545454545	21.8	2.4	1.8	0.0089535439	841
South	07BM23	2	5	27599	955.4101	2016	29	4.5	6.7	0.0946231679	0.5217727893	0.183260927	1	0.5363636364	0.1545454545	21.8	2.4	1.8	0.0089535439	841
South	07BM23	1	5	27600	936.1003	2016	29	4.5	6.7	0.0946231679	0.5217727893	0.183260927	1	0.5363636364	0.1545454545	21.8	2.4	1.8	0.0089535439	841
South	07BM23	2	5	27600	948.3369	2016	29	4.5	6.7	0.0946231679	0.5217727893	0.183260927	1	0.5363636364	0.1545454545	21.8	2.4	1.8	0.0089535439	841
South	07BM23	1	1	27605	898.9544	2016	29	4.5	6.7	0.0946231679	0.5217727893	0.183260927	1	0.5363636364	0.1545454545	21.8	2.4	1.8	0.0089535439	841
South	07BM23	2	5	27605	905.1116	2016	29	4.5	6.7	0.0946231679	0.5217727893	0.183260927	1	0.5363636364	0.1545454545	21.8	2.4	1.8	0.0089535439	841
South	07BM23	1	5	27669	893.4807	2016	29	4.5	6.7	0.0946231679	0.5217727893	0.183260927	1	0.5363636364	0.1545454545	21.8	2.4	1.8	0.0089535439	841
South	07BM23	2	4	27669	893.4807	2016	29	4.5	6.7	0.0946231679	0.5217727893	0.183260927	1	0.5363636364	0.1545454545	21.8	2.4	1.8	0.0089535439	841
South	07BM23	1	2	28128	942.3204	2016	29	4.5	6.7	0.0946231679	0.5217727893	0.183260927	1	0.5363636364	0.1545454545	21.8	2.4	1.8	0.0089535439	841
South	07BM23	2	6	28128	948.4793	2016	29	4.5	6.7	0.0946231679	0.5217727893	0.183260927	1	0.5363636364	0.1545454545	21.8	2.4	1.8	0.0089535439	841
South	07BM23	1	2	28209	892.5463	2016	29	4.5	6.7	0.0946231679	0.5217727893	0.183260927	1	0.5363636364	0.1545454545	21.8	2.4	1.8	0.0089535439	841
South	07BM23	2	8	28209	941.4529	2016	29	4.5	6.7	0.0946231679	0.5217727893	0.183260927	1	0.5363636364	0.1545454545	21.8	2.4	1.8	0.0089535439	841
South	07BM23	1	1	28949	1008.5137	2016	29	4.5	6.7	0.0946231679	0.5217727893	0.183260927	1	0.5363636364	0.1545454545	21.8	2.4	1.8	0.0089535439	841
South	07BM23	2	6	28949	1026.9621	2016	29	4.5	6.7	0.0946231679	0.5217727893	0.183260927	1	0.5363636364	0.1545454545	21.8	2.4	1.8	0.0089535439	841
South	07BM23	1	7	28954	931.4198	2016	29	4.5	6.7	0.0946231679	0.5217727893	0.183260927	1	0.5363636364	0.1545454545	21.8	2.4	1.8	0.0089535439	841
South	07BM23	2	6	28954	931.4198	2016	29	4.5	6.7	0.0946231679	0.5217727893	0.183260927	1	0.5363636364	0.1545454545	21.8	2.4	1.8	0.0089535439	841
North	07BM25	1	6	22455	641.5342	2016	46	5.3	6.4	1.7032170217	1.30001017	-0.172480872	18	1.3363636364	-0.145454545	38.8	3.2	1.5	2.9009482229	2116
North	07BM25	2	8	22455	510.4177	2016	46	5.3	6.4	1.7032170217	1.30001017	-0.172480872	18	1.3363636364	-0.145454545	38.8	3.2	1.5	2.9009482229	2116
North	07BM25	1	2	23286	560.4516	2016	46	5.3	6.4	1.7032170217	1.30001017	-0.172480872	18	1.3363636364	-0.145454545	38.8	3.2	1.5	2.9009482229	2116
North	07BM25	2	6	23286	592.4774	2016	46	5.3	6.4	1.7032170217	1.30001017	-0.172480872	18	1.3363636364	-0.145454545	38.8	3.2	1.5	2.9009482229	2116
North	07BM25	1	7	23524	558.909	2016	46	5.3	6.4	1.7032170217	1.30001017	-0.172480872	18	1.3363636364	-0.145454545	38.8	3.2	1.5	2.9009482229	2116
North	07BM25	2	6	23524	568.1091	2016	46	5.3	6.4	1.7032170217	1.30001017	-0.172480872	18	1.3363636364	-0.145454545	38.8	3.2	1.5	2.9009482229	2116
North	07BM25	1	7	24521	590.9922	2016	46	5.3	6.4	1.7032170217	1.30001017	-0.172480872	18	1.3363636364	-0.145454545	38.8	3.2	1.5	2.9009482229	2116
North	07BM25	2	1	24521	534.9297	2016	46	5.3	6.4	1.7032170217	1.30001017	-0.172480872	18	1.3363636364	-0.145454545	38.8	3.2	1.5	2.9009482229	2116
North	07BM25	1	3	24984	713.04	2016	46	5.3	6.4	1.7032170217	1.30001017	-0.172480872	18	1.3363636364	-0.145454545	38.8	3.2	1.5	2.9009482229	2116
North	07BM25	2	3	24984	647.5806	2016	46	5.3	6.4	1.7032170217	1.30001017	-0.172480872	18	1.3363636364	-0.145454545	38.8	3.2	1.5	2.9009482229	2116
North	07BM25	1	5	25512	694.7617	2016	46	5.3	6.4	1.7032170217	1.30001017	-0.172480872	18	1.3363636364	-0.145454545	38.8	3.2	1.5	2.9009482229	2116
North	07BM25	2	2	25512	634.1449	2016	46	5.3	6.4	1.7032170217	1.30001017	-0.172480872	18	1.3363636364	-0.145454545	38.8	3.2	1.5	2.9009482229	2116
North	07BM25	1	7	25965	617.9795	2016	46	5.3	6.4	1.7032170217	1.30001017	-0.172480872	18	1.3363636364	-0.145454545	38.8	3.2	1.5	2.9009482229	2116
North	07BM25	2	7	25965	472.1641	2016	46	5.3	6.4	1.7032170217	1.30001017	-0.172480872	18	1.3363636364	-0.145454545	38.8	3.2	1.5	2.9009482229	2116
North	07BM25	1	8	26742	615.5849	2016	46	5.3	6.4	1.7032170217	1.30001017	-0.172480872	18	1.3363636364	-0.145454545	38.8	3.2	1.5	2.9009482229	2116
North	07BM25	2	7	26742	606.1506	2016	46	5.3	6.4	1.7032170217	1.30001017	-0.172480872	18	1.3363636364	-0.145454545	38.8	3.2	1.5	2.9009482229	2116
North	07BM25	1	3	27110	656.9303	2016	46	5.3	6.4	1.7032170217	1.30001017	-0.172480872	18	1.3363636364	-0.145454545	38.8	3.2	1.5	2.9009482229	2116
North	07BM25	2	5	27110	633.552	2016	46	5.3	6.4	1.7032170217	1.30001017	-0.172480872	18	1.3363636364	-0.145454545	38.8	3.2	1.5	2.9009482229	2116
North	07BM25	1	5	27125	675.9	2016	46	5.3	6.4	1.7032170217	1.30001017	-0.172480872	18	1.3363636364	-0.145454545	38.8	3.2	1.5	2.9009482229	2116
North	07BM25	2	3	27125	627.1237	2016	46	5.3	6.4	1.7032170217	1.30001017	-0.172480872	18	1.3363636364	-0.145454545	38.8	3.2	1.5	2.9009482229	2116
North	07BM25	1	6	27130	662.7143	2016	46	5.3	6.4	1.7032170217	1.30001017	-0.172480872	18	1.3363636364	-0.145454545	38.8	3.2	1.5	2.9009482229	2116
North	07BM25	2	5	27130	643.9139	2016	46	5.3	6.4	1.7032170217	1.30001017	-0.172480872	18	1.3363636364	-0.145454545	38.8	3.2	1.5	2.9009482229	2116
North	07BM25	1	4	27543	643.0899	2016	46	5.3	6.4	1.7032170217	1.30001017	-0.172480872	18	1.3363636364	-0.145454545	38.8	3.2	1.5	2.9009482229	2116
North	07BM25	2	1	27543	562.1254	2016	46	5.3	6.4	1.7032170217	1.30001017	-0.172480872	18	1.3363636364	-0.145454545	38.8	3.2	1.5	2.9009482229	2116
North	07BM25	1	8	27546	611.7152	2016	46	5.3	6.4	1.7032170217	1.30001017	-0.172480872	18	1.3363636364	-0.145454545	38.8	3.2	1.5	2.9009482229	2116
North	07BM25	2	1	27546	595.4954	2016	46	5.3	6.4	1.7032170217	1.30001017	-0.172480872	18	1.3363636364	-0.145454545	38.8	3.2	1.5	2.9009482229	2116
North	07BM25	1	7	27548	608.5076	2016	46	5.3	6.4	1.7032170217	1.30001017	-0.172480872	18	1.3363636364	-0.145454545	38.8	3.2	1.5	2.9009482229	2116
North	07BM25	2	2	27548	592.4338	2016	46	5.3	6.4	1.7032170217	1.30001017	-0.172480872	18	1.3363636364	-0.145454545	38.8	3.2	1.5	2.9009482229	2116
North	07BM25	1	2	27590	697.7318	2016	46	5.3	6.4	1.7032170217	1.30001017	-0.172480872	18	1.3363636364	-0.145454545	38.8	3.2	1.5	2.9009482229	2116
North	07BM25	2	7	27590	580.6627	2016	46	5.3	6.4	1.7032170217	1.30001017	-0.172480872	18	1.3363636364	-0.145454545	38.8	3.2	1.5	2.9009482229	2116
North	07BM25	1	1	27592	587.5538	2016	46	5.3	6.4	1.7032170217	1.30001017	-0.172480872	18	1.3363636364	-0.145454545	38.8	3.2	1.5	2.9009482229	2116
North	07BM25	2	7	27592	550.6877	2016	46	5.3	6.4	1.7032170217	1.30001017	-0.172480872	18	1.3363636364	-0.145454545	38.8	3.2	1.5	2.9009482229	2116
North	07BM25	1	7	27593	635.0088	2016	46	5.3	6.4	1.7032170217	1.30001017	-0.172480872	18	1.3363636364	-0.145454545	38.8	3.2	1.5	2.9009482229	2116
North	07BM25	2	3	27593	639.6952	2016	46	5.3	6.4	1.7032170217	1.30001017	-0.172480872	18	1.3363636364	-0.145454545	38.8	3.2	1.5	2.9009482229	2116
North	07BM25	1	7	27599	620.2589	2016	46	5.3	6.4	1.7032170217	1.30001017	-0.172480872	18	1.3363636364	-0.145454545	38.8	3.2	1.5	2.9009482229	2116
North	07BM25	2	5	27599	673.8903	2016	46	5.3	6.4	1.7032170217	1.30001017	-0.172480872	18	1.3363636364	-0.145454545	38.8	3.2	1.5	2.9009482229	2116
North	07BM25	1	3	27600	656.5544	2016	46	5.3	6.4	1.7032170217	1.30001017	-0.172480872	18	1.3363636364	-0.145454545	38.8	3.2	1.5	2.9009482229	2116
North	07BM25	2	4	27600	640.5965	2016	46	5.3	6.4	1.7032170217	1.30001017	-0.172480872	18	1.3363636364	-0.145454545	38.8	3.2	1.5	2.9009482229	2116
North	07BM25	1	7	27605	651.4319	2016	46	5.3	6.4	1.7032170217	1.30001017	-0.172480872	18	1.3363636364	-0.145454545	38.8	3.2	1.5	2.9009482229	2116
North	07BM25	2	4	27605	679.1524	2016	46	5.3	6.4	1.7032170217	1.30001017	-0.172480872	18	1.3363636364	-0.145454545	38.8	3.2	1.5	2.9009482229	2116
North	07BM25	1	3	27669	670.0269	2016	46	5.3	6.4	1.7032170217	1.30001017	-0.172480872	18	1.3363636364	-0.145454545	38.8	3.2	1.5	2.9009482229	2116
North	07BM25	2	8	27669	604.6584	2016	46	5.3	6.4	1.7032170217	1.30001017	-0.172480872	18	1.3363636364	-0.145454545	38.8	3.2	1.5	2.9009482229	2116
North	07BM25	1	4	28128	686.8429	2016	46	5.3	6.4	1.7032170217	1.30001017	-0.172480872	18	1.3363636364	-0.145454545	38.8	3.2	1.5	2.9009482229	2116
North	07BM25	2	6	28128	605.6283	2016	46	5.3	6.4	1.7032170217	1.30001017	-0.172480872	18	1.3363636364	-0.145454545	38.8	3.2	1.5	2.9009482229	2116
North	07BM25	1	6	28209	668.1495	2016	46	5.3	6.4	1.7032170217	1.30001017	-0.172480872	18	1.3363636364	-0.145454545	38.8	3.2	1.5	2.9009482229	2116
North	07BM25	2	7	28209	603.1905	2016	46	5.3	6.4	1.7032170217	1.30001017	-0.172480872	18	1.3363636364	-0.145454545	38.8	3.2	1.5	2.9009482229	2116
North	07BM25	1	3	28949	677.7977	2016	46	5.3	6.4	1.7032170217	1.30001017	-0.172480872	18	1.3363636364	-0.145454545	38.8	3.2	1.5	2.9009482229	2116
North	07BM25	2	1	28949	619.7671	2016	46	5.3	6.4	1.7032170217	1.30001017	-0.172480872	18	1.3363636364	-0.145454545	38.8	3.2	1.5	2.9009482229	2116
North	07BM25	1	5	28954	682.5977	2016	46	5.3	6.4	1.7032170217	1.30001017	-0.172480872	18	1.3363636364	-0.145454545	38.8	3.2	1.5	2.9009482229	2116
North	07BM25	2	5	28954	677.9856	2016	46	5.3	6.4	1.7032170217	1.30001017	-0.172480872	18	1.3363636364	-0.145454545	38.8	3.2	1.5	2.9009482229	2116
North	07BM26	1	1	22455	963.4176	2016	38.8	6.2	6.8	1.021930213	2.1755272233	0.3018415268	10.8	2.2363636364	0.2545454545	31.6	4.1	1.9	1.0443413603	1505.44
North	07BM26	2	8	22455	932.2623	2016	38.8	6.2	6.8	1.021930213	2.1755272233	0.3018415268	10.8	2.2363636364	0.2545454545	31.6	4.1	1.9	1.0443413603	1505.44
North	07BM26	1	3	23286	973.3814	2016	38.8	6.2	6.8	1.021930213	2.1755272233	0.3018415268	10.8	2.2363636364	0.2545454545	31.6	4.1	1.9	1.0443413603	1505.44
North	07BM26	2	8	23286	992.7041	2016	38.8	6.2	6.8	1.021930213	2.1755272233	0.3018415268	10.8	2.2363636364	0.2545454545	31.6	4.1	1.9	1.0443413603	1505.44
North	07BM26	1	1	23524	1059.537	2016	38.8	6.2	6.8	1.021930213	2.1755272233	0.3018415268	10.8	2.2363636364	0.2545454545	31.6	4.1	1.9	1.0443413603	1505.44
North	07BM26	2	6	23524	991.9583	2016	38.8	6.2	6.8	1.021930213	2.1755272233	0.3018415268	10.8	2.2363636364	0.2545454545	31.6	4.1	1.9	1.0443413603	1505.44
North	07BM26	1	4	24521	1019.1231	2016	38.8	6.2	6.8	1.021930213	2.1755272233	0.3018415268	10.8	2.2363636364	0.2545454545	31.6	4.1	1.9	1.0443413603	1505.44
North	07BM26	2	1	24521	1069.9582	2016	38.8	6.2	6.8	1.021930213	2.1755272233	0.3018415268	10.8	2.2363636364	0.2545454545	31.6	4.1	1.9	1.0443413603	1505.44
North	07BM26	1	4	24984	1015.2886	2016	38.8	6.2	6.8	1.021930213	2.1755272233	0.3018415268	10.8	2.2363636364	0.2545454545	31.6	4.1	1.9	1.0443413603	1505.44
North	07BM26	2	4	24984	1039.5778	2016	38.8	6.2	6.8	1.021930213	2.1755272233	0.3018415268	10.8	2.2363636364	0.2545454545	31.6	4.1	1.9	1.0443413603	1505.44
North	07BM26	1	4	25512	966.3794	2016	38.8	6.2	6.8	1.021930213	2.1755272233	0.3018415268	10.8	2.2363636364	0.2545454545	31.6	4.1	1.9	1.0443413603	1505.44
North	07BM26	2	2	25512	1007.0439	2016	38.8	6.2	6.8	1.021930213	2.1755272233	0.3018415268	10.8	2.2363636364	0.2545454545	31.6	4.1	1.9	1.0443413603	1505.44
North	07BM26	1	2	25965	1005.0179	2016	38.8	6.2	6.8	1.021930213	2.1755272233	0.3018415268	10.8	2.2363636364	0.2545454545	31.6	4.1	1.9	1.0443413603	1505.44
North	07BM26	2	4	25965	973.5354	2016	38.8	6.2	6.8	1.021930213	2.1755272233	0.3018415268	10.8	2.2363636364	0.2545454545	31.6	4.1	1.9	1.0443413603	1505.44
North	07BM26	1	7	26742	1029.2631	2016	38.8	6.2	6.8	1.021930213	2.1755272233	0.3018415268	10.8	2.2363636364	0.2545454545	31.6	4.1	1.9	1.0443413603	1505.44
North	07BM26	2	6	26742	1048.4568	2016	38.8	6.2	6.8	1.021930213	2.1755272233	0.3018415268	10.8	2.2363636364	0.2545454545	31.6	4.1	1.9	1.0443413603	1505.44
North	07BM26	1	1	27110	1057.8665	2016	38.8	6.2	6.8	1.021930213	2.1755272233	0.3018415268	10.8	2.2363636364	0.2545454545	31.6	4.1	1.9	1.0443413603	1505.44
North	07BM26	2	2	27110	1016.8078	2016	38.8	6.2	6.8	1.021930213	2.1755272233	0.3018415268	10.8	2.2363636364	0.2545454545	31.6	4.1	1.9	1.0443413603	1505.44
North	07BM26	1	8	27125	1047.9795	2016	38.8	6.2	6.8	1.021930213	2.1755272233	0.3018415268	10.8	2.2363636364	0.2545454545	31.6	4.1	1.9	1.0443413603	1505.44
North	07BM26	2	3	27125	1069.6619	2016	38.8	6.2	6.8	1.021930213	2.1755272233	0.3018415268	10.8	2.2363636364	0.2545454545	31.6	4.1	1.9	1.0443413603	1505.44
North	07BM26	1	3	27130	983.5572	2016	38.8	6.2	6.8	1.021930213	2.1755272233	0.3018415268	10.8	2.2363636364	0.2545454545	31.6	4.1	1.9	1.0443413603	1505.44
North	07BM26	2	4	27130	1031.8892	2016	38.8	6.2	6.8	1.021930213	2.1755272233	0.3018415268	10.8	2.2363636364	0.2545454545	31.6	4.1	1.9	1.0443413603	1505.44
North	07BM26	1	7	27543	1008.9643	2016	38.8	6.2	6.8	1.021930213	2.1755272233	0.3018415268	10.8	2.2363636364	0.2545454545	31.6	4.1	1.9	1.0443413603	1505.44
North	07BM26	2	2	27543	1023.3098	2016	38.8	6.2	6.8	1.021930213	2.1755272233	0.3018415268	10.8	2.2363636364	0.2545454545	31.6	4.1	1.9	1.0443413603	1505.44
North	07BM26	1	6	27546	1010.0613	2016	38.8	6.2	6.8	1.021930213	2.1755272233	0.3018415268	10.8	2.2363636364	0.2545454545	31.6	4.1	1.9	1.0443413603	1505.44
North	07BM26	2	1	27546	1048.5398	2016	38.8	6.2	6.8	1.021930213	2.1755272233	0.3018415268	10.8	2.2363636364	0.2545454545	31.6	4.1	1.9	1.0443413603	1505.44
North	07BM26	1	7	27548	995.6066	2016	38.8	6.2	6.8	1.021930213	2.1755272233	0.3018415268	10.8	2.2363636364	0.2545454545	31.6	4.1	1.9	1.0443413603	1505.44
North	07BM26	2	3	27548	938.0293	2016	38.8	6.2	6.8	1.021930213	2.1755272233	0.3018415268	10.8	2.2363636364	0.2545454545	31.6	4.1	1.9	1.0443413603	1505.44
North	07BM26	1	2	27590	1023.5543	2016	38.8	6.2	6.8	1.021930213	2.1755272233	0.3018415268	10.8	2.2363636364	0.2545454545	31.6	4.1	1.9	1.0443413603	1505.44
North	07BM26	2	3	27590	1038.0045	2016	38.8	6.2	6.8	1.021930213	2.1755272233	0.3018415268	10.8	2.2363636364	0.2545454545	31.6	4.1	1.9	1.0443413603	1505.44
North	07BM26	1	4	27592	976.228	2016	38.8	6.2	6.8	1.021930213	2.1755272233	0.3018415268	10.8	2.2363636364	0.2545454545	31.6	4.1	1.9	1.0443413603	1505.44
North	07BM26	2	7	27592	1007.6413	2016	38.8	6.2	6.8	1.021930213	2.1755272233	0.3018415268	10.8	2.2363636364	0.2545454545	31.6	4.1	1.9	1.0443413603	1505.44
North	07BM26	1	4	27593	984.4078	2016	38.8	6.2	6.8	1.021930213	2.1755272233	0.3018415268	10.8	2.2363636364	0.2545454545	31.6	4.1	1.9	1.0443413603	1505.44
North	07BM26	2	3	27593	989.2691	2016	38.8	6.2	6.8	1.021930213	2.1755272233	0.3018415268	10.8	2.2363636364	0.2545454545	31.6	4.1	1.9	1.0443413603	1505.44
North	07BM26	1	5	27599	1056.2099	2016	38.8	6.2	6.8	1.021930213	2.1755272233	0.3018415268	10.8	2.2363636364	0.2545454545	31.6	4.1	1.9	1.0443413603	1505.44
North	07BM26	2	1	27599	1061.0108	2016	38.8	6.2	6.8	1.021930213	2.1755272233	0.3018415268	10.8	2.2363636364	0.2545454545	31.6	4.1	1.9	1.0443413603	1505.44
North	07BM26	1	8	27600	1062.7582	2016	38.8	6.2	6.8	1.021930213	2.1755272233	0.3018415268	10.8	2.2363636364	0.2545454545	31.6	4.1	1.9	1.0443413603	1505.44
North	07BM26	2	2	27600	1060.3646	2016	38.8	6.2	6.8	1.021930213	2.1755272233	0.3018415268	10.8	2.2363636364	0.2545454545	31.6	4.1	1.9	1.0443413603	1505.44
North	07BM26	1	6	27605	1020.2266	2016	38.8	6.2	6.8	1.021930213	2.1755272233	0.3018415268	10.8	2.2363636364	0.2545454545	31.6	4.1	1.9	1.0443413603	1505.44
North	07BM26	2	8	27605	1008.1672	2016	38.8	6.2	6.8	1.021930213	2.1755272233	0.3018415268	10.8	2.2363636364	0.2545454545	31.6	4.1	1.9	1.0443413603	1505.44
North	07BM26	1	6	27669	1007.1895	2016	38.8	6.2	6.8	1.021930213	2.1755272233	0.3018415268	10.8	2.2363636364	0.2545454545	31.6	4.1	1.9	1.0443413603	1505.44
North	07BM26	2	5	27669	982.9782	2016	38.8	6.2	6.8	1.021930213	2.1755272233	0.3018415268	10.8	2.2363636364	0.2545454545	31.6	4.1	1.9	1.0443413603	1505.44
North	07BM26	1	5	28128	1060.0104	2016	38.8	6.2	6.8	1.021930213	2.1755272233	0.3018415268	10.8	2.2363636364	0.2545454545	31.6	4.1	1.9	1.0443413603	1505.44
North	07BM26	2	3	28128	1055.1702	2016	38.8	6.2	6.8	1.021930213	2.1755272233	0.3018415268	10.8	2.2363636364	0.2545454545	31.6	4.1	1.9	1.0443413603	1505.44
North	07BM26	1	3	28209	1057.0328	2016	38.8	6.2	6.8	1.021930213	2.1755272233	0.3018415268	10.8	2.2363636364	0.2545454545	31.6	4.1	1.9	1.0443413603	1505.44
North	07BM26	2	7	28209	1066.5772	2016	38.8	6.2	6.8	1.021930213	2.1755272233	0.3018415268	10.8	2.2363636364	0.2545454545	31.6	4.1	1.9	1.0443413603	1505.44
North	07BM26	1	1	28949	1025.1414	2016	38.8	6.2	6.8	1.021930213	2.1755272233	0.3018415268	10.8	2.2363636364	0.2545454545	31.6	4.1	1.9	1.0443413603	1505.44
North	07BM26	2	1	28949	1080.4894	2016	38.8	6.2	6.8	1.021930213	2.1755272233	0.3018415268	10.8	2.2363636364	0.2545454545	31.6	4.1	1.9	1.0443413603	1505.44
North	07BM26	1	8	28954	1019.506	2016	38.8	6.2	6.8	1.021930213	2.1755272233	0.3018415268	10.8	2.2363636364	0.2545454545	31.6	4.1	1.9	1.0443413603	1505.44
North	07BM26	2	7	28954	949.9397	2016	38.8	6.2	6.8	1.021930213	2.1755272233	0.3018415268	10.8	2.2363636364	0.2545454545	31.6	4.1	1.9	1.0443413603	1505.44
Middle	07BM27	1	2	22455	1054.5036	2016	26	2.7	4.9	-0.189246336	-1.229261317	-1.95118987	-2	-1.263636364	-1.645454545	18.8	0.6	0	0.0358141756	676
Middle	07BM27	2	1	22455	1053.2697	2016	26	2.7	4.9	-0.189246336	-1.229261317	-1.95118987	-2	-1.263636364	-1.645454545	18.8	0.6	0	0.0358141756	676
Middle	07BM27	1	3	23286	1040.6251	2016	26	2.7	4.9	-0.189246336	-1.229261317	-1.95118987	-2	-1.263636364	-1.645454545	18.8	0.6	0	0.0358141756	676
Middle	07BM27	2	2	23286	1013.6993	2016	26	2.7	4.9	-0.189246336	-1.229261317	-1.95118987	-2	-1.263636364	-1.645454545	18.8	0.6	0	0.0358141756	676
Middle	07BM27	1	5	23524	1035.6504	2016	26	2.7	4.9	-0.189246336	-1.229261317	-1.95118987	-2	-1.263636364	-1.645454545	18.8	0.6	0	0.0358141756	676
Middle	07BM27	2	2	23524	983.1932	2016	26	2.7	4.9	-0.189246336	-1.229261317	-1.95118987	-2	-1.263636364	-1.645454545	18.8	0.6	0	0.0358141756	676
Middle	07BM27	1	8	24521	1057.0129	2016	26	2.7	4.9	-0.189246336	-1.229261317	-1.95118987	-2	-1.263636364	-1.645454545	18.8	0.6	0	0.0358141756	676
Middle	07BM27	2	4	24521	1124.0479	2016	26	2.7	4.9	-0.189246336	-1.229261317	-1.95118987	-2	-1.263636364	-1.645454545	18.8	0.6	0	0.0358141756	676
Middle	07BM27	1	6	24984	1168.3378	2016	26	2.7	4.9	-0.189246336	-1.229261317	-1.95118987	-2	-1.263636364	-1.645454545	18.8	0.6	0	0.0358141756	676
Middle	07BM27	2	7	24984	1133.0462	2016	26	2.7	4.9	-0.189246336	-1.229261317	-1.95118987	-2	-1.263636364	-1.645454545	18.8	0.6	0	0.0358141756	676
Middle	07BM27	1	4	25512	1097.3273	2016	26	2.7	4.9	-0.189246336	-1.229261317	-1.95118987	-2	-1.263636364	-1.645454545	18.8	0.6	0	0.0358141756	676
Middle	07BM27	2	6	25512	1097.3829	2016	26	2.7	4.9	-0.189246336	-1.229261317	-1.95118987	-2	-1.263636364	-1.645454545	18.8	0.6	0	0.0358141756	676
Middle	07BM27	1	6	25965	1158.1901	2016	26	2.7	4.9	-0.189246336	-1.229261317	-1.95118987	-2	-1.263636364	-1.645454545	18.8	0.6	0	0.0358141756	676
Middle	07BM27	2	4	25965	1047.9719	2016	26	2.7	4.9	-0.189246336	-1.229261317	-1.95118987	-2	-1.263636364	-1.645454545	18.8	0.6	0	0.0358141756	676
Middle	07BM27	1	4	26742	1040.3197	2016	26	2.7	4.9	-0.189246336	-1.229261317	-1.95118987	-2	-1.263636364	-1.645454545	18.8	0.6	0	0.0358141756	676
Middle	07BM27	2	5	26742	1068.3131	2016	26	2.7	4.9	-0.189246336	-1.229261317	-1.95118987	-2	-1.263636364	-1.645454545	18.8	0.6	0	0.0358141756	676
Middle	07BM27	1	7	27110	1077.8938	2016	26	2.7	4.9	-0.189246336	-1.229261317	-1.95118987	-2	-1.263636364	-1.645454545	18.8	0.6	0	0.0358141756	676
Middle	07BM27	2	5	27110	969.8409	2016	26	2.7	4.9	-0.189246336	-1.229261317	-1.95118987	-2	-1.263636364	-1.645454545	18.8	0.6	0	0.0358141756	676
Middle	07BM27	1	2	27125	1099.6123	2016	26	2.7	4.9	-0.189246336	-1.229261317	-1.95118987	-2	-1.263636364	-1.645454545	18.8	0.6	0	0.0358141756	676
Middle	07BM27	2	8	27125	1045.0624	2016	26	2.7	4.9	-0.189246336	-1.229261317	-1.95118987	-2	-1.263636364	-1.645454545	18.8	0.6	0	0.0358141756	676
Middle	07BM27	1	2	27130	1101.5175	2016	26	2.7	4.9	-0.189246336	-1.229261317	-1.95118987	-2	-1.263636364	-1.645454545	18.8	0.6	0	0.0358141756	676
Middle	07BM27	2	7	27130	1045.473	2016	26	2.7	4.9	-0.189246336	-1.229261317	-1.95118987	-2	-1.263636364	-1.645454545	18.8	0.6	0	0.0358141756	676
Middle	07BM27	1	5	27543	1225.2806	2016	26	2.7	4.9	-0.189246336	-1.229261317	-1.95118987	-2	-1.263636364	-1.645454545	18.8	0.6	0	0.0358141756	676
Middle	07BM27	2	1	27543	1003.4312	2016	26	2.7	4.9	-0.189246336	-1.229261317	-1.95118987	-2	-1.263636364	-1.645454545	18.8	0.6	0	0.0358141756	676
Middle	07BM27	1	8	27546	1042.2069	2016	26	2.7	4.9	-0.189246336	-1.229261317	-1.95118987	-2	-1.263636364	-1.645454545	18.8	0.6	0	0.0358141756	676
Middle	07BM27	2	8	27546	1045.4587	2016	26	2.7	4.9	-0.189246336	-1.229261317	-1.95118987	-2	-1.263636364	-1.645454545	18.8	0.6	0	0.0358141756	676
Middle	07BM27	1	6	27548	1095.5401	2016	26	2.7	4.9	-0.189246336	-1.229261317	-1.95118987	-2	-1.263636364	-1.645454545	18.8	0.6	0	0.0358141756	676
Middle	07BM27	2	3	27548	1204.8185	2016	26	2.7	4.9	-0.189246336	-1.229261317	-1.95118987	-2	-1.263636364	-1.645454545	18.8	0.6	0	0.0358141756	676
Middle	07BM27	1	2	27590	1101.7863	2016	26	2.7	4.9	-0.189246336	-1.229261317	-1.95118987	-2	-1.263636364	-1.645454545	18.8	0.6	0	0.0358141756	676
Middle	07BM27	2	2	27590	1139.1811	2016	26	2.7	4.9	-0.189246336	-1.229261317	-1.95118987	-2	-1.263636364	-1.645454545	18.8	0.6	0	0.0358141756	676
Middle	07BM27	1	8	27592	1080.7114	2016	26	2.7	4.9	-0.189246336	-1.229261317	-1.95118987	-2	-1.263636364	-1.645454545	18.8	0.6	0	0.0358141756	676
Middle	07BM27	2	6	27592	1003.5497	2016	26	2.7	4.9	-0.189246336	-1.229261317	-1.95118987	-2	-1.263636364	-1.645454545	18.8	0.6	0	0.0358141756	676
Middle	07BM27	1	3	27593	1148.0897	2016	26	2.7	4.9	-0.189246336	-1.229261317	-1.95118987	-2	-1.263636364	-1.645454545	18.8	0.6	0	0.0358141756	676
Middle	07BM27	2	1	27593	992.9424	2016	26	2.7	4.9	-0.189246336	-1.229261317	-1.95118987	-2	-1.263636364	-1.645454545	18.8	0.6	0	0.0358141756	676
Middle	07BM27	1	4	27599	1088.045	2016	26	2.7	4.9	-0.189246336	-1.229261317	-1.95118987	-2	-1.263636364	-1.645454545	18.8	0.6	0	0.0358141756	676
Middle	07BM27	2	2	27599	1059.5665	2016	26	2.7	4.9	-0.189246336	-1.229261317	-1.95118987	-2	-1.263636364	-1.645454545	18.8	0.6	0	0.0358141756	676
Middle	07BM27	1	4	27600	1124.2272	2016	26	2.7	4.9	-0.189246336	-1.229261317	-1.95118987	-2	-1.263636364	-1.645454545	18.8	0.6	0	0.0358141756	676
Middle	07BM27	2	8	27600	1147.4009	2016	26	2.7	4.9	-0.189246336	-1.229261317	-1.95118987	-2	-1.263636364	-1.645454545	18.8	0.6	0	0.0358141756	676
Middle	07BM27	1	1	27605	975.4345	2016	26	2.7	4.9	-0.189246336	-1.229261317	-1.95118987	-2	-1.263636364	-1.645454545	18.8	0.6	0	0.0358141756	676
Middle	07BM27	2	2	27605	969.7965	2016	26	2.7	4.9	-0.189246336	-1.229261317	-1.95118987	-2	-1.263636364	-1.645454545	18.8	0.6	0	0.0358141756	676
Middle	07BM27	1	6	27669	1273.347	2016	26	2.7	4.9	-0.189246336	-1.229261317	-1.95118987	-2	-1.263636364	-1.645454545	18.8	0.6	0	0.0358141756	676
Middle	07BM27	2	2	27669	1042.6682	2016	26	2.7	4.9	-0.189246336	-1.229261317	-1.95118987	-2	-1.263636364	-1.645454545	18.8	0.6	0	0.0358141756	676
Middle	07BM27	1	7	28128	1193.2099	2016	26	2.7	4.9	-0.189246336	-1.229261317	-1.95118987	-2	-1.263636364	-1.645454545	18.8	0.6	0	0.0358141756	676
Middle	07BM27	2	6	28128	1199.4138	2016	26	2.7	4.9	-0.189246336	-1.229261317	-1.95118987	-2	-1.263636364	-1.645454545	18.8	0.6	0	0.0358141756	676
Middle	07BM27	1	7	28209	1126.689	2016	26	2.7	4.9	-0.189246336	-1.229261317	-1.95118987	-2	-1.263636364	-1.645454545	18.8	0.6	0	0.0358141756	676
Middle	07BM27	2	8	28209	1117.2443	2016	26	2.7	4.9	-0.189246336	-1.229261317	-1.95118987	-2	-1.263636364	-1.645454545	18.8	0.6	0	0.0358141756	676
Middle	07BM27	1	5	28949	1212.1974	2016	26	2.7	4.9	-0.189246336	-1.229261317	-1.95118987	-2	-1.263636364	-1.645454545	18.8	0.6	0	0.0358141756	676
Middle	07BM27	2	3	28949	1113.2585	2016	26	2.7	4.9	-0.189246336	-1.229261317	-1.95118987	-2	-1.263636364	-1.645454545	18.8	0.6	0	0.0358141756	676
Middle	07BM27	1	3	28954	1036.4071	2016	26	2.7	4.9	-0.189246336	-1.229261317	-1.95118987	-2	-1.263636364	-1.645454545	18.8	0.6	0	0.0358141756	676
Middle	07BM27	2	8	28954	1033.3338	2016	26	2.7	4.9	-0.189246336	-1.229261317	-1.95118987	-2	-1.263636364	-1.645454545	18.8	0.6	0	0.0358141756	676
Middle	07BM28	1	4	22455	697.7372	2016	35	2.7	6.9	0.6623621751	-1.229261317	0.4204221267	7	-1.263636364	0.3545454545	27.8	0.6	2	0.438723651	1225
Middle	07BM28	2	4	22455	641.2831	2016	35	2.7	6.9	0.6623621751	-1.229261317	0.4204221267	7	-1.263636364	0.3545454545	27.8	0.6	2	0.438723651	1225
Middle	07BM28	1	1	23286	747.6588	2016	35	2.7	6.9	0.6623621751	-1.229261317	0.4204221267	7	-1.263636364	0.3545454545	27.8	0.6	2	0.438723651	1225
Middle	07BM28	2	1	23286	711.0694	2016	35	2.7	6.9	0.6623621751	-1.229261317	0.4204221267	7	-1.263636364	0.3545454545	27.8	0.6	2	0.438723651	1225
Middle	07BM28	1	4	23524	636.0388	2016	35	2.7	6.9	0.6623621751	-1.229261317	0.4204221267	7	-1.263636364	0.3545454545	27.8	0.6	2	0.438723651	1225
Middle	07BM28	2	8	23524	629.45	2016	35	2.7	6.9	0.6623621751	-1.229261317	0.4204221267	7	-1.263636364	0.3545454545	27.8	0.6	2	0.438723651	1225
Middle	07BM28	1	5	24521	734.5041	2016	35	2.7	6.9	0.6623621751	-1.229261317	0.4204221267	7	-1.263636364	0.3545454545	27.8	0.6	2	0.438723651	1225
Middle	07BM28	2	6	24521	741.1612	2016	35	2.7	6.9	0.6623621751	-1.229261317	0.4204221267	7	-1.263636364	0.3545454545	27.8	0.6	2	0.438723651	1225
Middle	07BM28	1	8	24984	672.7286	2016	35	2.7	6.9	0.6623621751	-1.229261317	0.4204221267	7	-1.263636364	0.3545454545	27.8	0.6	2	0.438723651	1225
Middle	07BM28	2	3	24984	670.5083	2016	35	2.7	6.9	0.6623621751	-1.229261317	0.4204221267	7	-1.263636364	0.3545454545	27.8	0.6	2	0.438723651	1225
Middle	07BM28	1	3	25512	674.6083	2016	35	2.7	6.9	0.6623621751	-1.229261317	0.4204221267	7	-1.263636364	0.3545454545	27.8	0.6	2	0.438723651	1225
Middle	07BM28	2	7	25512	652.354	2016	35	2.7	6.9	0.6623621751	-1.229261317	0.4204221267	7	-1.263636364	0.3545454545	27.8	0.6	2	0.438723651	1225
Middle	07BM28	1	6	25965	707.3774	2016	35	2.7	6.9	0.6623621751	-1.229261317	0.4204221267	7	-1.263636364	0.3545454545	27.8	0.6	2	0.438723651	1225
Middle	07BM28	2	4	25965	709.5907	2016	35	2.7	6.9	0.6623621751	-1.229261317	0.4204221267	7	-1.263636364	0.3545454545	27.8	0.6	2	0.438723651	1225
Middle	07BM28	1	8	26742	786.8927	2016	35	2.7	6.9	0.6623621751	-1.229261317	0.4204221267	7	-1.263636364	0.3545454545	27.8	0.6	2	0.438723651	1225
Middle	07BM28	2	5	26742	736.6092	2016	35	2.7	6.9	0.6623621751	-1.229261317	0.4204221267	7	-1.263636364	0.3545454545	27.8	0.6	2	0.438723651	1225
Middle	07BM28	1	2	27110	692.6981	2016	35	2.7	6.9	0.6623621751	-1.229261317	0.4204221267	7	-1.263636364	0.3545454545	27.8	0.6	2	0.438723651	1225
Middle	07BM28	2	4	27110	704.2283	2016	35	2.7	6.9	0.6623621751	-1.229261317	0.4204221267	7	-1.263636364	0.3545454545	27.8	0.6	2	0.438723651	1225
Middle	07BM28	1	2	27125	670.5592	2016	35	2.7	6.9	0.6623621751	-1.229261317	0.4204221267	7	-1.263636364	0.3545454545	27.8	0.6	2	0.438723651	1225
Middle	07BM28	2	7	27125	686.9359	2016	35	2.7	6.9	0.6623621751	-1.229261317	0.4204221267	7	-1.263636364	0.3545454545	27.8	0.6	2	0.438723651	1225
Middle	07BM28	1	1	27130	689.2224	2016	35	2.7	6.9	0.6623621751	-1.229261317	0.4204221267	7	-1.263636364	0.3545454545	27.8	0.6	2	0.438723651	1225
Middle	07BM28	2	3	27130	698.4003	2016	35	2.7	6.9	0.6623621751	-1.229261317	0.4204221267	7	-1.263636364	0.3545454545	27.8	0.6	2	0.438723651	1225
Middle	07BM28	1	8	27543	788.4098	2016	35	2.7	6.9	0.6623621751	-1.229261317	0.4204221267	7	-1.263636364	0.3545454545	27.8	0.6	2	0.438723651	1225
Middle	07BM28	2	7	27543	725.8238	2016	35	2.7	6.9	0.6623621751	-1.229261317	0.4204221267	7	-1.263636364	0.3545454545	27.8	0.6	2	0.438723651	1225
Middle	07BM28	1	7	27546	795.2822	2016	35	2.7	6.9	0.6623621751	-1.229261317	0.4204221267	7	-1.263636364	0.3545454545	27.8	0.6	2	0.438723651	1225
Middle	07BM28	2	7	27546	738.4133	2016	35	2.7	6.9	0.6623621751	-1.229261317	0.4204221267	7	-1.263636364	0.3545454545	27.8	0.6	2	0.438723651	1225
Middle	07BM28	1	1	27548	666.759	2016	35	2.7	6.9	0.6623621751	-1.229261317	0.4204221267	7	-1.263636364	0.3545454545	27.8	0.6	2	0.438723651	1225
Middle	07BM28	2	6	27548	653.0706	2016	35	2.7	6.9	0.6623621751	-1.229261317	0.4204221267	7	-1.263636364	0.3545454545	27.8	0.6	2	0.438723651	1225
Middle	07BM28	1	7	27590	737.1625	2016	35	2.7	6.9	0.6623621751	-1.229261317	0.4204221267	7	-1.263636364	0.3545454545	27.8	0.6	2	0.438723651	1225
Middle	07BM28	2	2	27590	701.0746	2016	35	2.7	6.9	0.6623621751	-1.229261317	0.4204221267	7	-1.263636364	0.3545454545	27.8	0.6	2	0.438723651	1225
Middle	07BM28	1	8	27592	760.2206	2016	35	2.7	6.9	0.6623621751	-1.229261317	0.4204221267	7	-1.263636364	0.3545454545	27.8	0.6	2	0.438723651	1225
Middle	07BM28	2	8	27592	698.4141	2016	35	2.7	6.9	0.6623621751	-1.229261317	0.4204221267	7	-1.263636364	0.3545454545	27.8	0.6	2	0.438723651	1225
Middle	07BM28	1	3	27593	738.8303	2016	35	2.7	6.9	0.6623621751	-1.229261317	0.4204221267	7	-1.263636364	0.3545454545	27.8	0.6	2	0.438723651	1225
Middle	07BM28	2	3	27593	745.8668	2016	35	2.7	6.9	0.6623621751	-1.229261317	0.4204221267	7	-1.263636364	0.3545454545	27.8	0.6	2	0.438723651	1225
Middle	07BM28	1	6	27599	783.8106	2016	35	2.7	6.9	0.6623621751	-1.229261317	0.4204221267	7	-1.263636364	0.3545454545	27.8	0.6	2	0.438723651	1225
Middle	07BM28	2	5	27599	759.1236	2016	35	2.7	6.9	0.6623621751	-1.229261317	0.4204221267	7	-1.263636364	0.3545454545	27.8	0.6	2	0.438723651	1225
Middle	07BM28	1	7	27600	790.9763	2016	35	2.7	6.9	0.6623621751	-1.229261317	0.4204221267	7	-1.263636364	0.3545454545	27.8	0.6	2	0.438723651	1225
Middle	07BM28	2	4	27600	718.6309	2016	35	2.7	6.9	0.6623621751	-1.229261317	0.4204221267	7	-1.263636364	0.3545454545	27.8	0.6	2	0.438723651	1225
Middle	07BM28	1	1	27605	665.9293	2016	35	2.7	6.9	0.6623621751	-1.229261317	0.4204221267	7	-1.263636364	0.3545454545	27.8	0.6	2	0.438723651	1225
Middle	07BM28	2	5	27605	659.3141	2016	35	2.7	6.9	0.6623621751	-1.229261317	0.4204221267	7	-1.263636364	0.3545454545	27.8	0.6	2	0.438723651	1225
Middle	07BM28	1	2	27669	687.6542	2016	35	2.7	6.9	0.6623621751	-1.229261317	0.4204221267	7	-1.263636364	0.3545454545	27.8	0.6	2	0.438723651	1225
Middle	07BM28	2	8	27669	730.7976	2016	35	2.7	6.9	0.6623621751	-1.229261317	0.4204221267	7	-1.263636364	0.3545454545	27.8	0.6	2	0.438723651	1225
Middle	07BM28	1	4	28128	736.2982	2016	35	2.7	6.9	0.6623621751	-1.229261317	0.4204221267	7	-1.263636364	0.3545454545	27.8	0.6	2	0.438723651	1225
Middle	07BM28	2	5	28128	722.6712	2016	35	2.7	6.9	0.6623621751	-1.229261317	0.4204221267	7	-1.263636364	0.3545454545	27.8	0.6	2	0.438723651	1225
Middle	07BM28	1	6	28209	721.2472	2016	35	2.7	6.9	0.6623621751	-1.229261317	0.4204221267	7	-1.263636364	0.3545454545	27.8	0.6	2	0.438723651	1225
Middle	07BM28	2	8	28209	710.3126	2016	35	2.7	6.9	0.6623621751	-1.229261317	0.4204221267	7	-1.263636364	0.3545454545	27.8	0.6	2	0.438723651	1225
Middle	07BM28	1	8	28949	797.5202	2016	35	2.7	6.9	0.6623621751	-1.229261317	0.4204221267	7	-1.263636364	0.3545454545	27.8	0.6	2	0.438723651	1225
Middle	07BM28	2	1	28949	788.6785	2016	35	2.7	6.9	0.6623621751	-1.229261317	0.4204221267	7	-1.263636364	0.3545454545	27.8	0.6	2	0.438723651	1225
Middle	07BM28	1	4	28954	672.5353	2016	35	2.7	6.9	0.6623621751	-1.229261317	0.4204221267	7	-1.263636364	0.3545454545	27.8	0.6	2	0.438723651	1225
Middle	07BM28	2	7	28954	635.9557	2016	35	2.7	6.9	0.6623621751	-1.229261317	0.4204221267	7	-1.263636364	0.3545454545	27.8	0.6	2	0.438723651	1225
Middle	07BM29	1	7	22455	348.408	2016	42	3.4	6.5	1.3247243502	-0.548303609	-0.053900273	14	-0.563636364	-0.045454545	34.8	1.3	1.6	1.754894604	1764
Middle	07BM29	2	5	22455	424.5501	2016	42	3.4	6.5	1.3247243502	-0.548303609	-0.053900273	14	-0.563636364	-0.045454545	34.8	1.3	1.6	1.754894604	1764
Middle	07BM29	1	8	23286	519.7308	2016	42	3.4	6.5	1.3247243502	-0.548303609	-0.053900273	14	-0.563636364	-0.045454545	34.8	1.3	1.6	1.754894604	1764
Middle	07BM29	2	4	23286	500.1183	2016	42	3.4	6.5	1.3247243502	-0.548303609	-0.053900273	14	-0.563636364	-0.045454545	34.8	1.3	1.6	1.754894604	1764
Middle	07BM29	1	8	23524	330.8944	2016	42	3.4	6.5	1.3247243502	-0.548303609	-0.053900273	14	-0.563636364	-0.045454545	34.8	1.3	1.6	1.754894604	1764
Middle	07BM29	2	6	23524	345.1776	2016	42	3.4	6.5	1.3247243502	-0.548303609	-0.053900273	14	-0.563636364	-0.045454545	34.8	1.3	1.6	1.754894604	1764
Middle	07BM29	1	5	24521		2016	42	3.4	6.5	1.3247243502	-0.548303609	-0.053900273	14	-0.563636364	-0.045454545	34.8	1.3	1.6	1.754894604	1764
Middle	07BM29	2	4	24521	603.5316	2016	42	3.4	6.5	1.3247243502	-0.548303609	-0.053900273	14	-0.563636364	-0.045454545	34.8	1.3	1.6	1.754894604	1764
Middle	07BM29	1	1	24984		2016	42	3.4	6.5	1.3247243502	-0.548303609	-0.053900273	14	-0.563636364	-0.045454545	34.8	1.3	1.6	1.754894604	1764
Middle	07BM29	2	3	24984	458.1359	2016	42	3.4	6.5	1.3247243502	-0.548303609	-0.053900273	14	-0.563636364	-0.045454545	34.8	1.3	1.6	1.754894604	1764
Middle	07BM29	1	5	25512	599.3387	2016	42	3.4	6.5	1.3247243502	-0.548303609	-0.053900273	14	-0.563636364	-0.045454545	34.8	1.3	1.6	1.754894604	1764
Middle	07BM29	2	3	25512	574.9753	2016	42	3.4	6.5	1.3247243502	-0.548303609	-0.053900273	14	-0.563636364	-0.045454545	34.8	1.3	1.6	1.754894604	1764
Middle	07BM29	1	3	25965		2016	42	3.4	6.5	1.3247243502	-0.548303609	-0.053900273	14	-0.563636364	-0.045454545	34.8	1.3	1.6	1.754894604	1764
Middle	07BM29	2	1	25965	469.1078	2016	42	3.4	6.5	1.3247243502	-0.548303609	-0.053900273	14	-0.563636364	-0.045454545	34.8	1.3	1.6	1.754894604	1764
Middle	07BM29	1	6	26742	454.3487	2016	42	3.4	6.5	1.3247243502	-0.548303609	-0.053900273	14	-0.563636364	-0.045454545	34.8	1.3	1.6	1.754894604	1764
Middle	07BM29	2	8	26742	502.9422	2016	42	3.4	6.5	1.3247243502	-0.548303609	-0.053900273	14	-0.563636364	-0.045454545	34.8	1.3	1.6	1.754894604	1764
Middle	07BM29	1	1	27110	397.6717	2016	42	3.4	6.5	1.3247243502	-0.548303609	-0.053900273	14	-0.563636364	-0.045454545	34.8	1.3	1.6	1.754894604	1764
Middle	07BM29	2	6	27110	524.7384	2016	42	3.4	6.5	1.3247243502	-0.548303609	-0.053900273	14	-0.563636364	-0.045454545	34.8	1.3	1.6	1.754894604	1764
Middle	07BM29	1	4	27125	487.0809	2016	42	3.4	6.5	1.3247243502	-0.548303609	-0.053900273	14	-0.563636364	-0.045454545	34.8	1.3	1.6	1.754894604	1764
Middle	07BM29	2	5	27125	468.0729	2016	42	3.4	6.5	1.3247243502	-0.548303609	-0.053900273	14	-0.563636364	-0.045454545	34.8	1.3	1.6	1.754894604	1764
Middle	07BM29	1	4	27130	404.6341	2016	42	3.4	6.5	1.3247243502	-0.548303609	-0.053900273	14	-0.563636364	-0.045454545	34.8	1.3	1.6	1.754894604	1764
Middle	07BM29	2	8	27130	400.0359	2016	42	3.4	6.5	1.3247243502	-0.548303609	-0.053900273	14	-0.563636364	-0.045454545	34.8	1.3	1.6	1.754894604	1764
Middle	07BM29	1	5	27543	508.0339	2016	42	3.4	6.5	1.3247243502	-0.548303609	-0.053900273	14	-0.563636364	-0.045454545	34.8	1.3	1.6	1.754894604	1764
Middle	07BM29	2	7	27543	434.7598	2016	42	3.4	6.5	1.3247243502	-0.548303609	-0.053900273	14	-0.563636364	-0.045454545	34.8	1.3	1.6	1.754894604	1764
Middle	07BM29	1	1	27546	559.9167	2016	42	3.4	6.5	1.3247243502	-0.548303609	-0.053900273	14	-0.563636364	-0.045454545	34.8	1.3	1.6	1.754894604	1764
Middle	07BM29	2	7	27546	542.8013	2016	42	3.4	6.5	1.3247243502	-0.548303609	-0.053900273	14	-0.563636364	-0.045454545	34.8	1.3	1.6	1.754894604	1764
Middle	07BM29	1	3	27548	460.16	2016	42	3.4	6.5	1.3247243502	-0.548303609	-0.053900273	14	-0.563636364	-0.045454545	34.8	1.3	1.6	1.754894604	1764
Middle	07BM29	2	4	27548	518.2855	2016	42	3.4	6.5	1.3247243502	-0.548303609	-0.053900273	14	-0.563636364	-0.045454545	34.8	1.3	1.6	1.754894604	1764
Middle	07BM29	1	2	27590		2016	42	3.4	6.5	1.3247243502	-0.548303609	-0.053900273	14	-0.563636364	-0.045454545	34.8	1.3	1.6	1.754894604	1764
Middle	07BM29	2	3	27590	505.5382	2016	42	3.4	6.5	1.3247243502	-0.548303609	-0.053900273	14	-0.563636364	-0.045454545	34.8	1.3	1.6	1.754894604	1764
Middle	07BM29	1	5	27592	514.0704	2016	42	3.4	6.5	1.3247243502	-0.548303609	-0.053900273	14	-0.563636364	-0.045454545	34.8	1.3	1.6	1.754894604	1764
Middle	07BM29	2	3	27592	531.288	2016	42	3.4	6.5	1.3247243502	-0.548303609	-0.053900273	14	-0.563636364	-0.045454545	34.8	1.3	1.6	1.754894604	1764
Middle	07BM29	1	1	27593	415.5349	2016	42	3.4	6.5	1.3247243502	-0.548303609	-0.053900273	14	-0.563636364	-0.045454545	34.8	1.3	1.6	1.754894604	1764
Middle	07BM29	2	4	27593	558.8228	2016	42	3.4	6.5	1.3247243502	-0.548303609	-0.053900273	14	-0.563636364	-0.045454545	34.8	1.3	1.6	1.754894604	1764
Middle	07BM29	1	7	27599	626.0585	2016	42	3.4	6.5	1.3247243502	-0.548303609	-0.053900273	14	-0.563636364	-0.045454545	34.8	1.3	1.6	1.754894604	1764
Middle	07BM29	2	4	27599	571.8329	2016	42	3.4	6.5	1.3247243502	-0.548303609	-0.053900273	14	-0.563636364	-0.045454545	34.8	1.3	1.6	1.754894604	1764
Middle	07BM29	1	4	27600	558.6964	2016	42	3.4	6.5	1.3247243502	-0.548303609	-0.053900273	14	-0.563636364	-0.045454545	34.8	1.3	1.6	1.754894604	1764
Middle	07BM29	2	2	27600	491.2675	2016	42	3.4	6.5	1.3247243502	-0.548303609	-0.053900273	14	-0.563636364	-0.045454545	34.8	1.3	1.6	1.754894604	1764
Middle	07BM29	1	2	27605		2016	42	3.4	6.5	1.3247243502	-0.548303609	-0.053900273	14	-0.563636364	-0.045454545	34.8	1.3	1.6	1.754894604	1764
Middle	07BM29	2	7	27605	363.4018	2016	42	3.4	6.5	1.3247243502	-0.548303609	-0.053900273	14	-0.563636364	-0.045454545	34.8	1.3	1.6	1.754894604	1764
Middle	07BM29	1	1	27669		2016	42	3.4	6.5	1.3247243502	-0.548303609	-0.053900273	14	-0.563636364	-0.045454545	34.8	1.3	1.6	1.754894604	1764
Middle	07BM29	2	8	27669	431.0937	2016	42	3.4	6.5	1.3247243502	-0.548303609	-0.053900273	14	-0.563636364	-0.045454545	34.8	1.3	1.6	1.754894604	1764
Middle	07BM29	1	6	28128	523.1656	2016	42	3.4	6.5	1.3247243502	-0.548303609	-0.053900273	14	-0.563636364	-0.045454545	34.8	1.3	1.6	1.754894604	1764
Middle	07BM29	2	6	28128	462.0482	2016	42	3.4	6.5	1.3247243502	-0.548303609	-0.053900273	14	-0.563636364	-0.045454545	34.8	1.3	1.6	1.754894604	1764
Middle	07BM29	1	7	28209	359.1714	2016	42	3.4	6.5	1.3247243502	-0.548303609	-0.053900273	14	-0.563636364	-0.045454545	34.8	1.3	1.6	1.754894604	1764
Middle	07BM29	2	8	28209	368.2643	2016	42	3.4	6.5	1.3247243502	-0.548303609	-0.053900273	14	-0.563636364	-0.045454545	34.8	1.3	1.6	1.754894604	1764
Middle	07BM29	1	7	28949	537.6864	2016	42	3.4	6.5	1.3247243502	-0.548303609	-0.053900273	14	-0.563636364	-0.045454545	34.8	1.3	1.6	1.754894604	1764
Middle	07BM29	2	1	28949	630.1392	2016	42	3.4	6.5	1.3247243502	-0.548303609	-0.053900273	14	-0.563636364	-0.045454545	34.8	1.3	1.6	1.754894604	1764
Middle	07BM29	1	8	28954		2016	42	3.4	6.5	1.3247243502	-0.548303609	-0.053900273	14	-0.563636364	-0.045454545	34.8	1.3	1.6	1.754894604	1764
Middle	07BM29	2	8	28954	536.4864	2016	42	3.4	6.5	1.3247243502	-0.548303609	-0.053900273	14	-0.563636364	-0.045454545	34.8	1.3	1.6	1.754894604	1764
South	07BM30	1	5	22455	697.1874	2016	7.2	3.5	6.7	-1.968161892	-0.451023937	0.183260927	-20.8	-0.463636364	0.1545454545	0	1.4	1.8	3.873661232	51.84
South	07BM30	2	3	22455	645.9877	2016	7.2	3.5	6.7	-1.968161892	-0.451023937	0.183260927	-20.8	-0.463636364	0.1545454545	0	1.4	1.8	3.873661232	51.84
South	07BM30	1	6	23286	759.0762	2016	7.2	3.5	6.7	-1.968161892	-0.451023937	0.183260927	-20.8	-0.463636364	0.1545454545	0	1.4	1.8	3.873661232	51.84
South	07BM30	2	3	23286	512.1869	2016	7.2	3.5	6.7	-1.968161892	-0.451023937	0.183260927	-20.8	-0.463636364	0.1545454545	0	1.4	1.8	3.873661232	51.84
South	07BM30	1	6	23524	644.8328	2016	7.2	3.5	6.7	-1.968161892	-0.451023937	0.183260927	-20.8	-0.463636364	0.1545454545	0	1.4	1.8	3.873661232	51.84
South	07BM30	2	6	23524	623.2122	2016	7.2	3.5	6.7	-1.968161892	-0.451023937	0.183260927	-20.8	-0.463636364	0.1545454545	0	1.4	1.8	3.873661232	51.84
South	07BM30	1	1	24521	790.2458	2016	7.2	3.5	6.7	-1.968161892	-0.451023937	0.183260927	-20.8	-0.463636364	0.1545454545	0	1.4	1.8	3.873661232	51.84
South	07BM30	2	5	24521	750.6786	2016	7.2	3.5	6.7	-1.968161892	-0.451023937	0.183260927	-20.8	-0.463636364	0.1545454545	0	1.4	1.8	3.873661232	51.84
South	07BM30	1	3	24984	588.7325	2016	7.2	3.5	6.7	-1.968161892	-0.451023937	0.183260927	-20.8	-0.463636364	0.1545454545	0	1.4	1.8	3.873661232	51.84
South	07BM30	2	4	24984	625.4255	2016	7.2	3.5	6.7	-1.968161892	-0.451023937	0.183260927	-20.8	-0.463636364	0.1545454545	0	1.4	1.8	3.873661232	51.84
South	07BM30	1	5	25512	700.247	2016	7.2	3.5	6.7	-1.968161892	-0.451023937	0.183260927	-20.8	-0.463636364	0.1545454545	0	1.4	1.8	3.873661232	51.84
South	07BM30	2	1	25512	538.6927	2016	7.2	3.5	6.7	-1.968161892	-0.451023937	0.183260927	-20.8	-0.463636364	0.1545454545	0	1.4	1.8	3.873661232	51.84
South	07BM30	1	1	25965	637.5069	2016	7.2	3.5	6.7	-1.968161892	-0.451023937	0.183260927	-20.8	-0.463636364	0.1545454545	0	1.4	1.8	3.873661232	51.84
South	07BM30	2	3	25965	413.5608	2016	7.2	3.5	6.7	-1.968161892	-0.451023937	0.183260927	-20.8	-0.463636364	0.1545454545	0	1.4	1.8	3.873661232	51.84
South	07BM30	1	2	26742	717.0305	2016	7.2	3.5	6.7	-1.968161892	-0.451023937	0.183260927	-20.8	-0.463636364	0.1545454545	0	1.4	1.8	3.873661232	51.84
South	07BM30	2	4	26742	688.4373	2016	7.2	3.5	6.7	-1.968161892	-0.451023937	0.183260927	-20.8	-0.463636364	0.1545454545	0	1.4	1.8	3.873661232	51.84
South	07BM30	1	5	27110	763.8197	2016	7.2	3.5	6.7	-1.968161892	-0.451023937	0.183260927	-20.8	-0.463636364	0.1545454545	0	1.4	1.8	3.873661232	51.84
South	07BM30	2	2	27110	640.5346	2016	7.2	3.5	6.7	-1.968161892	-0.451023937	0.183260927	-20.8	-0.463636364	0.1545454545	0	1.4	1.8	3.873661232	51.84
South	07BM30	1	4	27125	671.3193	2016	7.2	3.5	6.7	-1.968161892	-0.451023937	0.183260927	-20.8	-0.463636364	0.1545454545	0	1.4	1.8	3.873661232	51.84
South	07BM30	2	4	27125	630.6826	2016	7.2	3.5	6.7	-1.968161892	-0.451023937	0.183260927	-20.8	-0.463636364	0.1545454545	0	1.4	1.8	3.873661232	51.84
South	07BM30	1	5	27130	611.4437	2016	7.2	3.5	6.7	-1.968161892	-0.451023937	0.183260927	-20.8	-0.463636364	0.1545454545	0	1.4	1.8	3.873661232	51.84
South	07BM30	2	6	27130	707.6136	2016	7.2	3.5	6.7	-1.968161892	-0.451023937	0.183260927	-20.8	-0.463636364	0.1545454545	0	1.4	1.8	3.873661232	51.84
South	07BM30	1	2	27543	839.6179	2016	7.2	3.5	6.7	-1.968161892	-0.451023937	0.183260927	-20.8	-0.463636364	0.1545454545	0	1.4	1.8	3.873661232	51.84
South	07BM30	2	1	27543	726.3318	2016	7.2	3.5	6.7	-1.968161892	-0.451023937	0.183260927	-20.8	-0.463636364	0.1545454545	0	1.4	1.8	3.873661232	51.84
South	07BM30	1	1	27546	802.0397	2016	7.2	3.5	6.7	-1.968161892	-0.451023937	0.183260927	-20.8	-0.463636364	0.1545454545	0	1.4	1.8	3.873661232	51.84
South	07BM30	2	6	27546	770.4161	2016	7.2	3.5	6.7	-1.968161892	-0.451023937	0.183260927	-20.8	-0.463636364	0.1545454545	0	1.4	1.8	3.873661232	51.84
South	07BM30	1	6	27548	803.3323	2016	7.2	3.5	6.7	-1.968161892	-0.451023937	0.183260927	-20.8	-0.463636364	0.1545454545	0	1.4	1.8	3.873661232	51.84
South	07BM30	2	4	27548	700.187	2016	7.2	3.5	6.7	-1.968161892	-0.451023937	0.183260927	-20.8	-0.463636364	0.1545454545	0	1.4	1.8	3.873661232	51.84
South	07BM30	1	2	27590	719.3896	2016	7.2	3.5	6.7	-1.968161892	-0.451023937	0.183260927	-20.8	-0.463636364	0.1545454545	0	1.4	1.8	3.873661232	51.84
South	07BM30	2	1	27590	624.3759	2016	7.2	3.5	6.7	-1.968161892	-0.451023937	0.183260927	-20.8	-0.463636364	0.1545454545	0	1.4	1.8	3.873661232	51.84
South	07BM30	1	4	27592	650.1453	2016	7.2	3.5	6.7	-1.968161892	-0.451023937	0.183260927	-20.8	-0.463636364	0.1545454545	0	1.4	1.8	3.873661232	51.84
South	07BM30	2	3	27592	551.8987	2016	7.2	3.5	6.7	-1.968161892	-0.451023937	0.183260927	-20.8	-0.463636364	0.1545454545	0	1.4	1.8	3.873661232	51.84
South	07BM30	1	4	27593	780.1462	2016	7.2	3.5	6.7	-1.968161892	-0.451023937	0.183260927	-20.8	-0.463636364	0.1545454545	0	1.4	1.8	3.873661232	51.84
South	07BM30	2	6	27593	824.3363	2016	7.2	3.5	6.7	-1.968161892	-0.451023937	0.183260927	-20.8	-0.463636364	0.1545454545	0	1.4	1.8	3.873661232	51.84
South	07BM30	1	2	27599	761.2306	2016	7.2	3.5	6.7	-1.968161892	-0.451023937	0.183260927	-20.8	-0.463636364	0.1545454545	0	1.4	1.8	3.873661232	51.84
South	07BM30	2	3	27599	622.0809	2016	7.2	3.5	6.7	-1.968161892	-0.451023937	0.183260927	-20.8	-0.463636364	0.1545454545	0	1.4	1.8	3.873661232	51.84
South	07BM30	1	6	27600	889.3269	2016	7.2	3.5	6.7	-1.968161892	-0.451023937	0.183260927	-20.8	-0.463636364	0.1545454545	0	1.4	1.8	3.873661232	51.84
South	07BM30	2	5	27600	716.342	2016	7.2	3.5	6.7	-1.968161892	-0.451023937	0.183260927	-20.8	-0.463636364	0.1545454545	0	1.4	1.8	3.873661232	51.84
South	07BM30	1	3	27605	611.1059	2016	7.2	3.5	6.7	-1.968161892	-0.451023937	0.183260927	-20.8	-0.463636364	0.1545454545	0	1.4	1.8	3.873661232	51.84
South	07BM30	2	5	27605	602.3914	2016	7.2	3.5	6.7	-1.968161892	-0.451023937	0.183260927	-20.8	-0.463636364	0.1545454545	0	1.4	1.8	3.873661232	51.84
South	07BM30	1	1	27669	583.3843	2016	7.2	3.5	6.7	-1.968161892	-0.451023937	0.183260927	-20.8	-0.463636364	0.1545454545	0	1.4	1.8	3.873661232	51.84
South	07BM30	2	4	27669	505.238	2016	7.2	3.5	6.7	-1.968161892	-0.451023937	0.183260927	-20.8	-0.463636364	0.1545454545	0	1.4	1.8	3.873661232	51.84
South	07BM30	1	3	28128	815.9065	2016	7.2	3.5	6.7	-1.968161892	-0.451023937	0.183260927	-20.8	-0.463636364	0.1545454545	0	1.4	1.8	3.873661232	51.84
South	07BM30	2	1	28128	661.0907	2016	7.2	3.5	6.7	-1.968161892	-0.451023937	0.183260927	-20.8	-0.463636364	0.1545454545	0	1.4	1.8	3.873661232	51.84
South	07BM30	1	4	28209	655.4579	2016	7.2	3.5	6.7	-1.968161892	-0.451023937	0.183260927	-20.8	-0.463636364	0.1545454545	0	1.4	1.8	3.873661232	51.84
South	07BM30	2	3	28209	532.4584	2016	7.2	3.5	6.7	-1.968161892	-0.451023937	0.183260927	-20.8	-0.463636364	0.1545454545	0	1.4	1.8	3.873661232	51.84
South	07BM30	1	4	28949	717.5473	2016	7.2	3.5	6.7	-1.968161892	-0.451023937	0.183260927	-20.8	-0.463636364	0.1545454545	0	1.4	1.8	3.873661232	51.84
South	07BM30	2	1	28949	620.5667	2016	7.2	3.5	6.7	-1.968161892	-0.451023937	0.183260927	-20.8	-0.463636364	0.1545454545	0	1.4	1.8	3.873661232	51.84
South	07BM30	1	6	28954	726.9928	2016	7.2	3.5	6.7	-1.968161892	-0.451023937	0.183260927	-20.8	-0.463636364	0.1545454545	0	1.4	1.8	3.873661232	51.84
South	07BM30	2	6	28954	745.4527	2016	7.2	3.5	6.7	-1.968161892	-0.451023937	0.183260927	-20.8	-0.463636364	0.1545454545	0	1.4	1.8	3.873661232	51.84
South	07BM31	1	1	22455		2016	26.4	3.9	8	-0.151397069	-0.061905246	1.7248087248	-1.6	-0.063636364	1.4545454545	19.2	1.8	3.1	0.0229210724	696.96
South	07BM31	1	1	23286		2016	26.4	3.9	8	-0.151397069	-0.061905246	1.7248087248	-1.6	-0.063636364	1.4545454545	19.2	1.8	3.1	0.0229210724	696.96
South	07BM31	1	1	23524		2016	26.4	3.9	8	-0.151397069	-0.061905246	1.7248087248	-1.6	-0.063636364	1.4545454545	19.2	1.8	3.1	0.0229210724	696.96
South	07BM31	1	1	24521		2016	26.4	3.9	8	-0.151397069	-0.061905246	1.7248087248	-1.6	-0.063636364	1.4545454545	19.2	1.8	3.1	0.0229210724	696.96
South	07BM31	1	1	24984		2016	26.4	3.9	8	-0.151397069	-0.061905246	1.7248087248	-1.6	-0.063636364	1.4545454545	19.2	1.8	3.1	0.0229210724	696.96
South	07BM31	1	1	25512		2016	26.4	3.9	8	-0.151397069	-0.061905246	1.7248087248	-1.6	-0.063636364	1.4545454545	19.2	1.8	3.1	0.0229210724	696.96
South	07BM31	1	1	25965		2016	26.4	3.9	8	-0.151397069	-0.061905246	1.7248087248	-1.6	-0.063636364	1.4545454545	19.2	1.8	3.1	0.0229210724	696.96
South	07BM31	1	1	26742		2016	26.4	3.9	8	-0.151397069	-0.061905246	1.7248087248	-1.6	-0.063636364	1.4545454545	19.2	1.8	3.1	0.0229210724	696.96
South	07BM31	1	1	27110		2016	26.4	3.9	8	-0.151397069	-0.061905246	1.7248087248	-1.6	-0.063636364	1.4545454545	19.2	1.8	3.1	0.0229210724	696.96
South	07BM31	1	1	27125		2016	26.4	3.9	8	-0.151397069	-0.061905246	1.7248087248	-1.6	-0.063636364	1.4545454545	19.2	1.8	3.1	0.0229210724	696.96
South	07BM31	1	1	27130		2016	26.4	3.9	8	-0.151397069	-0.061905246	1.7248087248	-1.6	-0.063636364	1.4545454545	19.2	1.8	3.1	0.0229210724	696.96
South	07BM31	1	1	27543		2016	26.4	3.9	8	-0.151397069	-0.061905246	1.7248087248	-1.6	-0.063636364	1.4545454545	19.2	1.8	3.1	0.0229210724	696.96
South	07BM31	1	1	27546		2016	26.4	3.9	8	-0.151397069	-0.061905246	1.7248087248	-1.6	-0.063636364	1.4545454545	19.2	1.8	3.1	0.0229210724	696.96
South	07BM31	1	1	27548		2016	26.4	3.9	8	-0.151397069	-0.061905246	1.7248087248	-1.6	-0.063636364	1.4545454545	19.2	1.8	3.1	0.0229210724	696.96
South	07BM31	1	1	27590		2016	26.4	3.9	8	-0.151397069	-0.061905246	1.7248087248	-1.6	-0.063636364	1.4545454545	19.2	1.8	3.1	0.0229210724	696.96
South	07BM31	1	1	27592		2016	26.4	3.9	8	-0.151397069	-0.061905246	1.7248087248	-1.6	-0.063636364	1.4545454545	19.2	1.8	3.1	0.0229210724	696.96
South	07BM31	1	1	27593		2016	26.4	3.9	8	-0.151397069	-0.061905246	1.7248087248	-1.6	-0.063636364	1.4545454545	19.2	1.8	3.1	0.0229210724	696.96
South	07BM31	1	1	27599		2016	26.4	3.9	8	-0.151397069	-0.061905246	1.7248087248	-1.6	-0.063636364	1.4545454545	19.2	1.8	3.1	0.0229210724	696.96
South	07BM31	1	1	27600		2016	26.4	3.9	8	-0.151397069	-0.061905246	1.7248087248	-1.6	-0.063636364	1.4545454545	19.2	1.8	3.1	0.0229210724	696.96
South	07BM31	1	1	27605		2016	26.4	3.9	8	-0.151397069	-0.061905246	1.7248087248	-1.6	-0.063636364	1.4545454545	19.2	1.8	3.1	0.0229210724	696.96
South	07BM31	1	1	27669		2016	26.4	3.9	8	-0.151397069	-0.061905246	1.7248087248	-1.6	-0.063636364	1.4545454545	19.2	1.8	3.1	0.0229210724	696.96
South	07BM31	1	1	28128		2016	26.4	3.9	8	-0.151397069	-0.061905246	1.7248087248	-1.6	-0.063636364	1.4545454545	19.2	1.8	3.1	0.0229210724	696.96
South	07BM31	1	1	28209		2016	26.4	3.9	8	-0.151397069	-0.061905246	1.7248087248	-1.6	-0.063636364	1.4545454545	19.2	1.8	3.1	0.0229210724	696.96
South	07BM31	1	1	28949		2016	26.4	3.9	8	-0.151397069	-0.061905246	1.7248087248	-1.6	-0.063636364	1.4545454545	19.2	1.8	3.1	0.0229210724	696.96
South	07BM31	1	1	28954		2016	26.4	3.9	8	-0.151397069	-0.061905246	1.7248087248	-1.6	-0.063636364	1.4545454545	19.2	1.8	3.1	0.0229210724	696.96
Middle	07BM32	1	3	22455	1000.1913	2016	38	3.9	5	0.9462316787	-0.061905246	-1.83260927	10	-0.063636364	-1.545454545	30.8	1.8	0.1	0.8953543898	1444
Middle	07BM32	2	1	22455	1006.558	2016	38	3.9	5	0.9462316787	-0.061905246	-1.83260927	10	-0.063636364	-1.545454545	30.8	1.8	0.1	0.8953543898	1444
Middle	07BM32	1	1	23286	1006.3037	2016	38	3.9	5	0.9462316787	-0.061905246	-1.83260927	10	-0.063636364	-1.545454545	30.8	1.8	0.1	0.8953543898	1444
Middle	07BM32	2	3	23286	1030.838	2016	38	3.9	5	0.9462316787	-0.061905246	-1.83260927	10	-0.063636364	-1.545454545	30.8	1.8	0.1	0.8953543898	1444
Middle	07BM32	1	2	23524	978.1325	2016	38	3.9	5	0.9462316787	-0.061905246	-1.83260927	10	-0.063636364	-1.545454545	30.8	1.8	0.1	0.8953543898	1444
Middle	07BM32	2	2	23524	1055.5864	2016	38	3.9	5	0.9462316787	-0.061905246	-1.83260927	10	-0.063636364	-1.545454545	30.8	1.8	0.1	0.8953543898	1444
Middle	07BM32	1	4	24521	1095.8539	2016	38	3.9	5	0.9462316787	-0.061905246	-1.83260927	10	-0.063636364	-1.545454545	30.8	1.8	0.1	0.8953543898	1444
Middle	07BM32	2	2	24521	1132.4509	2016	38	3.9	5	0.9462316787	-0.061905246	-1.83260927	10	-0.063636364	-1.545454545	30.8	1.8	0.1	0.8953543898	1444
Middle	07BM32	1	5	24984	1058.2291	2016	38	3.9	5	0.9462316787	-0.061905246	-1.83260927	10	-0.063636364	-1.545454545	30.8	1.8	0.1	0.8953543898	1444
Middle	07BM32	2	1	24984	1064.7115	2016	38	3.9	5	0.9462316787	-0.061905246	-1.83260927	10	-0.063636364	-1.545454545	30.8	1.8	0.1	0.8953543898	1444
Middle	07BM32	1	4	25512	1050.5852	2016	38	3.9	5	0.9462316787	-0.061905246	-1.83260927	10	-0.063636364	-1.545454545	30.8	1.8	0.1	0.8953543898	1444
Middle	07BM32	2	6	25512	1013.0481	2016	38	3.9	5	0.9462316787	-0.061905246	-1.83260927	10	-0.063636364	-1.545454545	30.8	1.8	0.1	0.8953543898	1444
Middle	07BM32	1	6	25965	1065.1875	2016	38	3.9	5	0.9462316787	-0.061905246	-1.83260927	10	-0.063636364	-1.545454545	30.8	1.8	0.1	0.8953543898	1444
Middle	07BM32	2	6	25965	1001.6155	2016	38	3.9	5	0.9462316787	-0.061905246	-1.83260927	10	-0.063636364	-1.545454545	30.8	1.8	0.1	0.8953543898	1444
Middle	07BM32	1	3	26742	1095.8544	2016	38	3.9	5	0.9462316787	-0.061905246	-1.83260927	10	-0.063636364	-1.545454545	30.8	1.8	0.1	0.8953543898	1444
Middle	07BM32	2	6	26742	1029.1096	2016	38	3.9	5	0.9462316787	-0.061905246	-1.83260927	10	-0.063636364	-1.545454545	30.8	1.8	0.1	0.8953543898	1444
Middle	07BM32	1	6	27110	1098.654	2016	38	3.9	5	0.9462316787	-0.061905246	-1.83260927	10	-0.063636364	-1.545454545	30.8	1.8	0.1	0.8953543898	1444
Middle	07BM32	2	2	27110	1143.5935	2016	38	3.9	5	0.9462316787	-0.061905246	-1.83260927	10	-0.063636364	-1.545454545	30.8	1.8	0.1	0.8953543898	1444
Middle	07BM32	1	2	27125	989.7357	2016	38	3.9	5	0.9462316787	-0.061905246	-1.83260927	10	-0.063636364	-1.545454545	30.8	1.8	0.1	0.8953543898	1444
Middle	07BM32	2	3	27125	1036.4698	2016	38	3.9	5	0.9462316787	-0.061905246	-1.83260927	10	-0.063636364	-1.545454545	30.8	1.8	0.1	0.8953543898	1444
Middle	07BM32	1	1	27130	1051.0775	2016	38	3.9	5	0.9462316787	-0.061905246	-1.83260927	10	-0.063636364	-1.545454545	30.8	1.8	0.1	0.8953543898	1444
Middle	07BM32	2	5	27130	1030.1766	2016	38	3.9	5	0.9462316787	-0.061905246	-1.83260927	10	-0.063636364	-1.545454545	30.8	1.8	0.1	0.8953543898	1444
Middle	07BM32	1	3	27543	1069.2424	2016	38	3.9	5	0.9462316787	-0.061905246	-1.83260927	10	-0.063636364	-1.545454545	30.8	1.8	0.1	0.8953543898	1444
Middle	07BM32	2	2	27543	1084.8826	2016	38	3.9	5	0.9462316787	-0.061905246	-1.83260927	10	-0.063636364	-1.545454545	30.8	1.8	0.1	0.8953543898	1444
Middle	07BM32	1	4	27546	1068.1483	2016	38	3.9	5	0.9462316787	-0.061905246	-1.83260927	10	-0.063636364	-1.545454545	30.8	1.8	0.1	0.8953543898	1444
Middle	07BM32	2	5	27546	1015.6649	2016	38	3.9	5	0.9462316787	-0.061905246	-1.83260927	10	-0.063636364	-1.545454545	30.8	1.8	0.1	0.8953543898	1444
Middle	07BM32	1	6	27548	1093.9976	2016	38	3.9	5	0.9462316787	-0.061905246	-1.83260927	10	-0.063636364	-1.545454545	30.8	1.8	0.1	0.8953543898	1444
Middle	07BM32	2	3	27548	1020.9295	2016	38	3.9	5	0.9462316787	-0.061905246	-1.83260927	10	-0.063636364	-1.545454545	30.8	1.8	0.1	0.8953543898	1444
Middle	07BM32	1	1	27590	1075.7332	2016	38	3.9	5	0.9462316787	-0.061905246	-1.83260927	10	-0.063636364	-1.545454545	30.8	1.8	0.1	0.8953543898	1444
Middle	07BM32	2	1	27590	1042.3819	2016	38	3.9	5	0.9462316787	-0.061905246	-1.83260927	10	-0.063636364	-1.545454545	30.8	1.8	0.1	0.8953543898	1444
Middle	07BM32	1	5	27592	1042.4085	2016	38	3.9	5	0.9462316787	-0.061905246	-1.83260927	10	-0.063636364	-1.545454545	30.8	1.8	0.1	0.8953543898	1444
Middle	07BM32	2	2	27592	1037.4682	2016	38	3.9	5	0.9462316787	-0.061905246	-1.83260927	10	-0.063636364	-1.545454545	30.8	1.8	0.1	0.8953543898	1444
Middle	07BM32	1	6	27593	1030.0792	2016	38	3.9	5	0.9462316787	-0.061905246	-1.83260927	10	-0.063636364	-1.545454545	30.8	1.8	0.1	0.8953543898	1444
Middle	07BM32	2	3	27593	990.1929	2016	38	3.9	5	0.9462316787	-0.061905246	-1.83260927	10	-0.063636364	-1.545454545	30.8	1.8	0.1	0.8953543898	1444
Middle	07BM32	1	4	27599	1131.1246	2016	38	3.9	5	0.9462316787	-0.061905246	-1.83260927	10	-0.063636364	-1.545454545	30.8	1.8	0.1	0.8953543898	1444
Middle	07BM32	2	5	27599	1009.6398	2016	38	3.9	5	0.9462316787	-0.061905246	-1.83260927	10	-0.063636364	-1.545454545	30.8	1.8	0.1	0.8953543898	1444
Middle	07BM32	1	5	27600	1104.6586	2016	38	3.9	5	0.9462316787	-0.061905246	-1.83260927	10	-0.063636364	-1.545454545	30.8	1.8	0.1	0.8953543898	1444
Middle	07BM32	2	1	27600	1069.8956	2016	38	3.9	5	0.9462316787	-0.061905246	-1.83260927	10	-0.063636364	-1.545454545	30.8	1.8	0.1	0.8953543898	1444
Middle	07BM32	1	2	27605	1061.195	2016	38	3.9	5	0.9462316787	-0.061905246	-1.83260927	10	-0.063636364	-1.545454545	30.8	1.8	0.1	0.8953543898	1444
Middle	07BM32	2	4	27605	1057.9018	2016	38	3.9	5	0.9462316787	-0.061905246	-1.83260927	10	-0.063636364	-1.545454545	30.8	1.8	0.1	0.8953543898	1444
Middle	07BM32	1	6	27669	1042.0638	2016	38	3.9	5	0.9462316787	-0.061905246	-1.83260927	10	-0.063636364	-1.545454545	30.8	1.8	0.1	0.8953543898	1444
Middle	07BM32	2	4	27669	1044.4943	2016	38	3.9	5	0.9462316787	-0.061905246	-1.83260927	10	-0.063636364	-1.545454545	30.8	1.8	0.1	0.8953543898	1444
Middle	07BM32	1	4	28128	1146.2375	2016	38	3.9	5	0.9462316787	-0.061905246	-1.83260927	10	-0.063636364	-1.545454545	30.8	1.8	0.1	0.8953543898	1444
Middle	07BM32	2	4	28128	1091.4462	2016	38	3.9	5	0.9462316787	-0.061905246	-1.83260927	10	-0.063636364	-1.545454545	30.8	1.8	0.1	0.8953543898	1444
Middle	07BM32	1	3	28209	1145.422	2016	38	3.9	5	0.9462316787	-0.061905246	-1.83260927	10	-0.063636364	-1.545454545	30.8	1.8	0.1	0.8953543898	1444
Middle	07BM32	2	5	28209	1094.0796	2016	38	3.9	5	0.9462316787	-0.061905246	-1.83260927	10	-0.063636364	-1.545454545	30.8	1.8	0.1	0.8953543898	1444
Middle	07BM32	1	1	28949	1063.7108	2016	38	3.9	5	0.9462316787	-0.061905246	-1.83260927	10	-0.063636364	-1.545454545	30.8	1.8	0.1	0.8953543898	1444
Middle	07BM32	2	4	28949	1102.9247	2016	38	3.9	5	0.9462316787	-0.061905246	-1.83260927	10	-0.063636364	-1.545454545	30.8	1.8	0.1	0.8953543898	1444
Middle	07BM32	1	1	28954	993.0285	2016	38	3.9	5	0.9462316787	-0.061905246	-1.83260927	10	-0.063636364	-1.545454545	30.8	1.8	0.1	0.8953543898	1444
Middle	07BM32	2	2	28954	1021.8775	2016	38	3.9	5	0.9462316787	-0.061905246	-1.83260927	10	-0.063636364	-1.545454545	30.8	1.8	0.1	0.8953543898	1444
South	07BM34	1	1	22455		2016	16	3.6	7.4	-1.135478014	-0.353744264	1.0133251258	-12	-0.363636364	0.8545454545	8.8	1.5	2.5	1.2893103213	256
South	07BM34	1	1	23286		2016	16	3.6	7.4	-1.135478014	-0.353744264	1.0133251258	-12	-0.363636364	0.8545454545	8.8	1.5	2.5	1.2893103213	256
South	07BM34	1	1	23524		2016	16	3.6	7.4	-1.135478014	-0.353744264	1.0133251258	-12	-0.363636364	0.8545454545	8.8	1.5	2.5	1.2893103213	256
South	07BM34	1	1	24521		2016	16	3.6	7.4	-1.135478014	-0.353744264	1.0133251258	-12	-0.363636364	0.8545454545	8.8	1.5	2.5	1.2893103213	256
South	07BM34	1	1	24984		2016	16	3.6	7.4	-1.135478014	-0.353744264	1.0133251258	-12	-0.363636364	0.8545454545	8.8	1.5	2.5	1.2893103213	256
South	07BM34	1	1	25512		2016	16	3.6	7.4	-1.135478014	-0.353744264	1.0133251258	-12	-0.363636364	0.8545454545	8.8	1.5	2.5	1.2893103213	256
South	07BM34	1	1	25965		2016	16	3.6	7.4	-1.135478014	-0.353744264	1.0133251258	-12	-0.363636364	0.8545454545	8.8	1.5	2.5	1.2893103213	256
South	07BM34	1	1	26742		2016	16	3.6	7.4	-1.135478014	-0.353744264	1.0133251258	-12	-0.363636364	0.8545454545	8.8	1.5	2.5	1.2893103213	256
South	07BM34	1	1	27110		2016	16	3.6	7.4	-1.135478014	-0.353744264	1.0133251258	-12	-0.363636364	0.8545454545	8.8	1.5	2.5	1.2893103213	256
South	07BM34	1	1	27125		2016	16	3.6	7.4	-1.135478014	-0.353744264	1.0133251258	-12	-0.363636364	0.8545454545	8.8	1.5	2.5	1.2893103213	256
South	07BM34	1	1	27130		2016	16	3.6	7.4	-1.135478014	-0.353744264	1.0133251258	-12	-0.363636364	0.8545454545	8.8	1.5	2.5	1.2893103213	256
South	07BM34	1	1	27543		2016	16	3.6	7.4	-1.135478014	-0.353744264	1.0133251258	-12	-0.363636364	0.8545454545	8.8	1.5	2.5	1.2893103213	256
South	07BM34	1	1	27546		2016	16	3.6	7.4	-1.135478014	-0.353744264	1.0133251258	-12	-0.363636364	0.8545454545	8.8	1.5	2.5	1.2893103213	256
South	07BM34	1	1	27548		2016	16	3.6	7.4	-1.135478014	-0.353744264	1.0133251258	-12	-0.363636364	0.8545454545	8.8	1.5	2.5	1.2893103213	256
South	07BM34	1	1	27590		2016	16	3.6	7.4	-1.135478014	-0.353744264	1.0133251258	-12	-0.363636364	0.8545454545	8.8	1.5	2.5	1.2893103213	256
South	07BM34	1	1	27592		2016	16	3.6	7.4	-1.135478014	-0.353744264	1.0133251258	-12	-0.363636364	0.8545454545	8.8	1.5	2.5	1.2893103213	256
South	07BM34	1	1	27593		2016	16	3.6	7.4	-1.135478014	-0.353744264	1.0133251258	-12	-0.363636364	0.8545454545	8.8	1.5	2.5	1.2893103213	256
South	07BM34	1	1	27599		2016	16	3.6	7.4	-1.135478014	-0.353744264	1.0133251258	-12	-0.363636364	0.8545454545	8.8	1.5	2.5	1.2893103213	256
South	07BM34	1	1	27600		2016	16	3.6	7.4	-1.135478014	-0.353744264	1.0133251258	-12	-0.363636364	0.8545454545	8.8	1.5	2.5	1.2893103213	256
South	07BM34	1	1	27605		2016	16	3.6	7.4	-1.135478014	-0.353744264	1.0133251258	-12	-0.363636364	0.8545454545	8.8	1.5	2.5	1.2893103213	256
South	07BM34	1	1	27669		2016	16	3.6	7.4	-1.135478014	-0.353744264	1.0133251258	-12	-0.363636364	0.8545454545	8.8	1.5	2.5	1.2893103213	256
South	07BM34	1	1	28128		2016	16	3.6	7.4	-1.135478014	-0.353744264	1.0133251258	-12	-0.363636364	0.8545454545	8.8	1.5	2.5	1.2893103213	256
South	07BM34	1	1	28209		2016	16	3.6	7.4	-1.135478014	-0.353744264	1.0133251258	-12	-0.363636364	0.8545454545	8.8	1.5	2.5	1.2893103213	256
South	07BM34	1	1	28949		2016	16	3.6	7.4	-1.135478014	-0.353744264	1.0133251258	-12	-0.363636364	0.8545454545	8.8	1.5	2.5	1.2893103213	256
South	07BM34	1	1	28954		2016	16	3.6	7.4	-1.135478014	-0.353744264	1.0133251258	-12	-0.363636364	0.8545454545	8.8	1.5	2.5	1.2893103213	256
South	07BM35	1	1	22455	805.7658	2016	12.2	4.1	6.8	-1.495046052	0.132654099	0.3018415268	-15.8	0.1363636364	0.2545454545	5	2	1.9	2.2351626987	148.84
South	07BM35	2	1	22455	804.4704	2016	12.2	4.1	6.8	-1.495046052	0.132654099	0.3018415268	-15.8	0.1363636364	0.2545454545	5	2	1.9	2.2351626987	148.84
South	07BM35	1	1	23286	942.9373	2016	12.2	4.1	6.8	-1.495046052	0.132654099	0.3018415268	-15.8	0.1363636364	0.2545454545	5	2	1.9	2.2351626987	148.84
South	07BM35	2	2	23286	519.1671	2016	12.2	4.1	6.8	-1.495046052	0.132654099	0.3018415268	-15.8	0.1363636364	0.2545454545	5	2	1.9	2.2351626987	148.84
South	07BM35	1	2	23524	862.7177	2016	12.2	4.1	6.8	-1.495046052	0.132654099	0.3018415268	-15.8	0.1363636364	0.2545454545	5	2	1.9	2.2351626987	148.84
South	07BM35	2	4	23524	796.9559	2016	12.2	4.1	6.8	-1.495046052	0.132654099	0.3018415268	-15.8	0.1363636364	0.2545454545	5	2	1.9	2.2351626987	148.84
South	07BM35	1	1	24521	904.852	2016	12.2	4.1	6.8	-1.495046052	0.132654099	0.3018415268	-15.8	0.1363636364	0.2545454545	5	2	1.9	2.2351626987	148.84
South	07BM35	2	6	24521	884.6863	2016	12.2	4.1	6.8	-1.495046052	0.132654099	0.3018415268	-15.8	0.1363636364	0.2545454545	5	2	1.9	2.2351626987	148.84
South	07BM35	1	6	24984	762.739	2016	12.2	4.1	6.8	-1.495046052	0.132654099	0.3018415268	-15.8	0.1363636364	0.2545454545	5	2	1.9	2.2351626987	148.84
South	07BM35	2	4	24984	776.3246	2016	12.2	4.1	6.8	-1.495046052	0.132654099	0.3018415268	-15.8	0.1363636364	0.2545454545	5	2	1.9	2.2351626987	148.84
South	07BM35	1	5	25512	720.3415	2016	12.2	4.1	6.8	-1.495046052	0.132654099	0.3018415268	-15.8	0.1363636364	0.2545454545	5	2	1.9	2.2351626987	148.84
South	07BM35	2	3	25512	876.2652	2016	12.2	4.1	6.8	-1.495046052	0.132654099	0.3018415268	-15.8	0.1363636364	0.2545454545	5	2	1.9	2.2351626987	148.84
South	07BM35	1	6	25965	705.8098	2016	12.2	4.1	6.8	-1.495046052	0.132654099	0.3018415268	-15.8	0.1363636364	0.2545454545	5	2	1.9	2.2351626987	148.84
South	07BM35	2	6	25965	864.7468	2016	12.2	4.1	6.8	-1.495046052	0.132654099	0.3018415268	-15.8	0.1363636364	0.2545454545	5	2	1.9	2.2351626987	148.84
South	07BM35	1	4	26742	866.3506	2016	12.2	4.1	6.8	-1.495046052	0.132654099	0.3018415268	-15.8	0.1363636364	0.2545454545	5	2	1.9	2.2351626987	148.84
South	07BM35	2	2	26742	814.2393	2016	12.2	4.1	6.8	-1.495046052	0.132654099	0.3018415268	-15.8	0.1363636364	0.2545454545	5	2	1.9	2.2351626987	148.84
South	07BM35	1	5	27110	781.9599	2016	12.2	4.1	6.8	-1.495046052	0.132654099	0.3018415268	-15.8	0.1363636364	0.2545454545	5	2	1.9	2.2351626987	148.84
South	07BM35	2	4	27110	956.307	2016	12.2	4.1	6.8	-1.495046052	0.132654099	0.3018415268	-15.8	0.1363636364	0.2545454545	5	2	1.9	2.2351626987	148.84
South	07BM35	1	5	27125	818.9734	2016	12.2	4.1	6.8	-1.495046052	0.132654099	0.3018415268	-15.8	0.1363636364	0.2545454545	5	2	1.9	2.2351626987	148.84
South	07BM35	2	6	27125	880.7214	2016	12.2	4.1	6.8	-1.495046052	0.132654099	0.3018415268	-15.8	0.1363636364	0.2545454545	5	2	1.9	2.2351626987	148.84
South	07BM35	1	6	27130	775.6578	2016	12.2	4.1	6.8	-1.495046052	0.132654099	0.3018415268	-15.8	0.1363636364	0.2545454545	5	2	1.9	2.2351626987	148.84
South	07BM35	2	1	27130	892.6528	2016	12.2	4.1	6.8	-1.495046052	0.132654099	0.3018415268	-15.8	0.1363636364	0.2545454545	5	2	1.9	2.2351626987	148.84
South	07BM35	1	6	27543	854.4061	2016	12.2	4.1	6.8	-1.495046052	0.132654099	0.3018415268	-15.8	0.1363636364	0.2545454545	5	2	1.9	2.2351626987	148.84
South	07BM35	2	2	27543	893.2428	2016	12.2	4.1	6.8	-1.495046052	0.132654099	0.3018415268	-15.8	0.1363636364	0.2545454545	5	2	1.9	2.2351626987	148.84
South	07BM35	1	2	27546	842.3095	2016	12.2	4.1	6.8	-1.495046052	0.132654099	0.3018415268	-15.8	0.1363636364	0.2545454545	5	2	1.9	2.2351626987	148.84
South	07BM35	2	6	27546	907.1026	2016	12.2	4.1	6.8	-1.495046052	0.132654099	0.3018415268	-15.8	0.1363636364	0.2545454545	5	2	1.9	2.2351626987	148.84
South	07BM35	1	3	27548	908.1135	2016	12.2	4.1	6.8	-1.495046052	0.132654099	0.3018415268	-15.8	0.1363636364	0.2545454545	5	2	1.9	2.2351626987	148.84
South	07BM35	2	4	27548	908.1135	2016	12.2	4.1	6.8	-1.495046052	0.132654099	0.3018415268	-15.8	0.1363636364	0.2545454545	5	2	1.9	2.2351626987	148.84
South	07BM35	1	4	27590	865.5855	2016	12.2	4.1	6.8	-1.495046052	0.132654099	0.3018415268	-15.8	0.1363636364	0.2545454545	5	2	1.9	2.2351626987	148.84
South	07BM35	2	3	27590	925.1026	2016	12.2	4.1	6.8	-1.495046052	0.132654099	0.3018415268	-15.8	0.1363636364	0.2545454545	5	2	1.9	2.2351626987	148.84
South	07BM35	1	3	27592	823.8256	2016	12.2	4.1	6.8	-1.495046052	0.132654099	0.3018415268	-15.8	0.1363636364	0.2545454545	5	2	1.9	2.2351626987	148.84
South	07BM35	2	1	27592	782.31	2016	12.2	4.1	6.8	-1.495046052	0.132654099	0.3018415268	-15.8	0.1363636364	0.2545454545	5	2	1.9	2.2351626987	148.84
South	07BM35	1	3	27593	916.7386	2016	12.2	4.1	6.8	-1.495046052	0.132654099	0.3018415268	-15.8	0.1363636364	0.2545454545	5	2	1.9	2.2351626987	148.84
South	07BM35	2	6	27593	860.4533	2016	12.2	4.1	6.8	-1.495046052	0.132654099	0.3018415268	-15.8	0.1363636364	0.2545454545	5	2	1.9	2.2351626987	148.84
South	07BM35	1	2	27599	916.534	2016	12.2	4.1	6.8	-1.495046052	0.132654099	0.3018415268	-15.8	0.1363636364	0.2545454545	5	2	1.9	2.2351626987	148.84
South	07BM35	2	5	27599	956.0733	2016	12.2	4.1	6.8	-1.495046052	0.132654099	0.3018415268	-15.8	0.1363636364	0.2545454545	5	2	1.9	2.2351626987	148.84
South	07BM35	1	1	27600	901.7224	2016	12.2	4.1	6.8	-1.495046052	0.132654099	0.3018415268	-15.8	0.1363636364	0.2545454545	5	2	1.9	2.2351626987	148.84
South	07BM35	2	5	27600	901.7224	2016	12.2	4.1	6.8	-1.495046052	0.132654099	0.3018415268	-15.8	0.1363636364	0.2545454545	5	2	1.9	2.2351626987	148.84
South	07BM35	1	3	27605	843.7386	2016	12.2	4.1	6.8	-1.495046052	0.132654099	0.3018415268	-15.8	0.1363636364	0.2545454545	5	2	1.9	2.2351626987	148.84
South	07BM35	2	2	27605	856.7192	2016	12.2	4.1	6.8	-1.495046052	0.132654099	0.3018415268	-15.8	0.1363636364	0.2545454545	5	2	1.9	2.2351626987	148.84
South	07BM35	1	6	27669	687.8432	2016	12.2	4.1	6.8	-1.495046052	0.132654099	0.3018415268	-15.8	0.1363636364	0.2545454545	5	2	1.9	2.2351626987	148.84
South	07BM35	2	3	27669	933.3164	2016	12.2	4.1	6.8	-1.495046052	0.132654099	0.3018415268	-15.8	0.1363636364	0.2545454545	5	2	1.9	2.2351626987	148.84
South	07BM35	1	3	28128	936.137	2016	12.2	4.1	6.8	-1.495046052	0.132654099	0.3018415268	-15.8	0.1363636364	0.2545454545	5	2	1.9	2.2351626987	148.84
South	07BM35	2	3	28128	994.6456	2016	12.2	4.1	6.8	-1.495046052	0.132654099	0.3018415268	-15.8	0.1363636364	0.2545454545	5	2	1.9	2.2351626987	148.84
South	07BM35	1	6	28209	1018.5923	2016	12.2	4.1	6.8	-1.495046052	0.132654099	0.3018415268	-15.8	0.1363636364	0.2545454545	5	2	1.9	2.2351626987	148.84
South	07BM35	2	5	28209	892.4809	2016	12.2	4.1	6.8	-1.495046052	0.132654099	0.3018415268	-15.8	0.1363636364	0.2545454545	5	2	1.9	2.2351626987	148.84
South	07BM35	1	4	28949	912.4263	2016	12.2	4.1	6.8	-1.495046052	0.132654099	0.3018415268	-15.8	0.1363636364	0.2545454545	5	2	1.9	2.2351626987	148.84
South	07BM35	2	4	28949	1035.3774	2016	12.2	4.1	6.8	-1.495046052	0.132654099	0.3018415268	-15.8	0.1363636364	0.2545454545	5	2	1.9	2.2351626987	148.84
South	07BM35	1	5	28954	681.5439	2016	12.2	4.1	6.8	-1.495046052	0.132654099	0.3018415268	-15.8	0.1363636364	0.2545454545	5	2	1.9	2.2351626987	148.84
South	07BM35	2	2	28954	850.7993	2016	12.2	4.1	6.8	-1.495046052	0.132654099	0.3018415268	-15.8	0.1363636364	0.2545454545	5	2	1.9	2.2351626987	148.84
Middle	07BM36	1	1	22455	553.0173	2016	42	4.9	7	1.3247243502	0.9108914797	0.5390027265	14	0.9363636364	0.4545454545	34.8	2.8	2.1	1.754894604	1764
Middle	07BM36	2	2	22455	610.7952	2016	42	4.9	7	1.3247243502	0.9108914797	0.5390027265	14	0.9363636364	0.4545454545	34.8	2.8	2.1	1.754894604	1764
Middle	07BM36	1	2	23286	597.8606	2016	42	4.9	7	1.3247243502	0.9108914797	0.5390027265	14	0.9363636364	0.4545454545	34.8	2.8	2.1	1.754894604	1764
Middle	07BM36	2	2	23286	643.3725	2016	42	4.9	7	1.3247243502	0.9108914797	0.5390027265	14	0.9363636364	0.4545454545	34.8	2.8	2.1	1.754894604	1764
Middle	07BM36	1	1	23524	501.4287	2016	42	4.9	7	1.3247243502	0.9108914797	0.5390027265	14	0.9363636364	0.4545454545	34.8	2.8	2.1	1.754894604	1764
Middle	07BM36	2	5	23524	563.8472	2016	42	4.9	7	1.3247243502	0.9108914797	0.5390027265	14	0.9363636364	0.4545454545	34.8	2.8	2.1	1.754894604	1764
Middle	07BM36	1	6	24521	678.6435	2016	42	4.9	7	1.3247243502	0.9108914797	0.5390027265	14	0.9363636364	0.4545454545	34.8	2.8	2.1	1.754894604	1764
Middle	07BM36	2	6	24521	709.9655	2016	42	4.9	7	1.3247243502	0.9108914797	0.5390027265	14	0.9363636364	0.4545454545	34.8	2.8	2.1	1.754894604	1764
Middle	07BM36	1	4	24984	626.2297	2016	42	4.9	7	1.3247243502	0.9108914797	0.5390027265	14	0.9363636364	0.4545454545	34.8	2.8	2.1	1.754894604	1764
Middle	07BM36	2	1	24984	630.4326	2016	42	4.9	7	1.3247243502	0.9108914797	0.5390027265	14	0.9363636364	0.4545454545	34.8	2.8	2.1	1.754894604	1764
Middle	07BM36	1	4	25512	644.6927	2016	42	4.9	7	1.3247243502	0.9108914797	0.5390027265	14	0.9363636364	0.4545454545	34.8	2.8	2.1	1.754894604	1764
Middle	07BM36	2	5	25512	665.2243	2016	42	4.9	7	1.3247243502	0.9108914797	0.5390027265	14	0.9363636364	0.4545454545	34.8	2.8	2.1	1.754894604	1764
Middle	07BM36	1	5	25965	566.5412	2016	42	4.9	7	1.3247243502	0.9108914797	0.5390027265	14	0.9363636364	0.4545454545	34.8	2.8	2.1	1.754894604	1764
Middle	07BM36	2	3	25965	618.8051	2016	42	4.9	7	1.3247243502	0.9108914797	0.5390027265	14	0.9363636364	0.4545454545	34.8	2.8	2.1	1.754894604	1764
Middle	07BM36	1	3	26742	607.9852	2016	42	4.9	7	1.3247243502	0.9108914797	0.5390027265	14	0.9363636364	0.4545454545	34.8	2.8	2.1	1.754894604	1764
Middle	07BM36	2	2	26742	639.0048	2016	42	4.9	7	1.3247243502	0.9108914797	0.5390027265	14	0.9363636364	0.4545454545	34.8	2.8	2.1	1.754894604	1764
Middle	07BM36	1	1	27110	628.6755	2016	42	4.9	7	1.3247243502	0.9108914797	0.5390027265	14	0.9363636364	0.4545454545	34.8	2.8	2.1	1.754894604	1764
Middle	07BM36	2	4	27110	716.1072	2016	42	4.9	7	1.3247243502	0.9108914797	0.5390027265	14	0.9363636364	0.4545454545	34.8	2.8	2.1	1.754894604	1764
Middle	07BM36	1	1	27125	670.3496	2016	42	4.9	7	1.3247243502	0.9108914797	0.5390027265	14	0.9363636364	0.4545454545	34.8	2.8	2.1	1.754894604	1764
Middle	07BM36	2	4	27125	722.2342	2016	42	4.9	7	1.3247243502	0.9108914797	0.5390027265	14	0.9363636364	0.4545454545	34.8	2.8	2.1	1.754894604	1764
Middle	07BM36	1	2	27130	616.0721	2016	42	4.9	7	1.3247243502	0.9108914797	0.5390027265	14	0.9363636364	0.4545454545	34.8	2.8	2.1	1.754894604	1764
Middle	07BM36	2	1	27130	676.2273	2016	42	4.9	7	1.3247243502	0.9108914797	0.5390027265	14	0.9363636364	0.4545454545	34.8	2.8	2.1	1.754894604	1764
Middle	07BM36	1	6	27543	642.3044	2016	42	4.9	7	1.3247243502	0.9108914797	0.5390027265	14	0.9363636364	0.4545454545	34.8	2.8	2.1	1.754894604	1764
Middle	07BM36	2	6	27543	681.2941	2016	42	4.9	7	1.3247243502	0.9108914797	0.5390027265	14	0.9363636364	0.4545454545	34.8	2.8	2.1	1.754894604	1764
Middle	07BM36	1	4	27546	640.3022	2016	42	4.9	7	1.3247243502	0.9108914797	0.5390027265	14	0.9363636364	0.4545454545	34.8	2.8	2.1	1.754894604	1764
Middle	07BM36	2	6	27546	667.4159	2016	42	4.9	7	1.3247243502	0.9108914797	0.5390027265	14	0.9363636364	0.4545454545	34.8	2.8	2.1	1.754894604	1764
Middle	07BM36	1	5	27548	574.9997	2016	42	4.9	7	1.3247243502	0.9108914797	0.5390027265	14	0.9363636364	0.4545454545	34.8	2.8	2.1	1.754894604	1764
Middle	07BM36	2	4	27548	604.061	2016	42	4.9	7	1.3247243502	0.9108914797	0.5390027265	14	0.9363636364	0.4545454545	34.8	2.8	2.1	1.754894604	1764
Middle	07BM36	1	5	27590	620.4089	2016	42	4.9	7	1.3247243502	0.9108914797	0.5390027265	14	0.9363636364	0.4545454545	34.8	2.8	2.1	1.754894604	1764
Middle	07BM36	2	2	27590	587.4304	2016	42	4.9	7	1.3247243502	0.9108914797	0.5390027265	14	0.9363636364	0.4545454545	34.8	2.8	2.1	1.754894604	1764
Middle	07BM36	1	2	27592	648.2647	2016	42	4.9	7	1.3247243502	0.9108914797	0.5390027265	14	0.9363636364	0.4545454545	34.8	2.8	2.1	1.754894604	1764
Middle	07BM36	2	3	27592	675.2757	2016	42	4.9	7	1.3247243502	0.9108914797	0.5390027265	14	0.9363636364	0.4545454545	34.8	2.8	2.1	1.754894604	1764
Middle	07BM36	1	2	27593	573.2357	2016	42	4.9	7	1.3247243502	0.9108914797	0.5390027265	14	0.9363636364	0.4545454545	34.8	2.8	2.1	1.754894604	1764
Middle	07BM36	2	5	27593	641.2816	2016	42	4.9	7	1.3247243502	0.9108914797	0.5390027265	14	0.9363636364	0.4545454545	34.8	2.8	2.1	1.754894604	1764
Middle	07BM36	1	4	27599	663.6467	2016	42	4.9	7	1.3247243502	0.9108914797	0.5390027265	14	0.9363636364	0.4545454545	34.8	2.8	2.1	1.754894604	1764
Middle	07BM36	2	6	27599	673.8253	2016	42	4.9	7	1.3247243502	0.9108914797	0.5390027265	14	0.9363636364	0.4545454545	34.8	2.8	2.1	1.754894604	1764
Middle	07BM36	1	5	27600	685.7915	2016	42	4.9	7	1.3247243502	0.9108914797	0.5390027265	14	0.9363636364	0.4545454545	34.8	2.8	2.1	1.754894604	1764
Middle	07BM36	2	5	27600	687.876	2016	42	4.9	7	1.3247243502	0.9108914797	0.5390027265	14	0.9363636364	0.4545454545	34.8	2.8	2.1	1.754894604	1764
Middle	07BM36	1	5	27605	624.9268	2016	42	4.9	7	1.3247243502	0.9108914797	0.5390027265	14	0.9363636364	0.4545454545	34.8	2.8	2.1	1.754894604	1764
Middle	07BM36	2	1	27605	577.1749	2016	42	4.9	7	1.3247243502	0.9108914797	0.5390027265	14	0.9363636364	0.4545454545	34.8	2.8	2.1	1.754894604	1764
Middle	07BM36	1	6	27669	683.3175	2016	42	4.9	7	1.3247243502	0.9108914797	0.5390027265	14	0.9363636364	0.4545454545	34.8	2.8	2.1	1.754894604	1764
Middle	07BM36	2	5	27669	683.3175	2016	42	4.9	7	1.3247243502	0.9108914797	0.5390027265	14	0.9363636364	0.4545454545	34.8	2.8	2.1	1.754894604	1764
Middle	07BM36	1	6	28128	653.1375	2016	42	4.9	7	1.3247243502	0.9108914797	0.5390027265	14	0.9363636364	0.4545454545	34.8	2.8	2.1	1.754894604	1764
Middle	07BM36	2	3	28128	657.3243	2016	42	4.9	7	1.3247243502	0.9108914797	0.5390027265	14	0.9363636364	0.4545454545	34.8	2.8	2.1	1.754894604	1764
Middle	07BM36	1	3	28209	656.8176	2016	42	4.9	7	1.3247243502	0.9108914797	0.5390027265	14	0.9363636364	0.4545454545	34.8	2.8	2.1	1.754894604	1764
Middle	07BM36	2	6	28209	677.3431	2016	42	4.9	7	1.3247243502	0.9108914797	0.5390027265	14	0.9363636364	0.4545454545	34.8	2.8	2.1	1.754894604	1764
Middle	07BM36	1	3	28949	708.7781	2016	42	4.9	7	1.3247243502	0.9108914797	0.5390027265	14	0.9363636364	0.4545454545	34.8	2.8	2.1	1.754894604	1764
Middle	07BM36	2	3	28949	630.7098	2016	42	4.9	7	1.3247243502	0.9108914797	0.5390027265	14	0.9363636364	0.4545454545	34.8	2.8	2.1	1.754894604	1764
Middle	07BM36	1	3	28954	621.4478	2016	42	4.9	7	1.3247243502	0.9108914797	0.5390027265	14	0.9363636364	0.4545454545	34.8	2.8	2.1	1.754894604	1764
Middle	07BM36	2	4	28954	627.6417	2016	42	4.9	7	1.3247243502	0.9108914797	0.5390027265	14	0.9363636364	0.4545454545	34.8	2.8	2.1	1.754894604	1764
Middle	07BM37	1	1	22455	471.4556	2016	40	5.1	6.7	1.1354780145	1.1054508249	0.183260927	12	1.1363636364	0.1545454545	32.8	3	1.8	1.2893103213	1600
Middle	07BM37	2	3	22455	524.3741	2016	40	5.1	6.7	1.1354780145	1.1054508249	0.183260927	12	1.1363636364	0.1545454545	32.8	3	1.8	1.2893103213	1600
Middle	07BM37	1	5	23286	514.7541	2016	40	5.1	6.7	1.1354780145	1.1054508249	0.183260927	12	1.1363636364	0.1545454545	32.8	3	1.8	1.2893103213	1600
Middle	07BM37	2	4	23286	528.7293	2016	40	5.1	6.7	1.1354780145	1.1054508249	0.183260927	12	1.1363636364	0.1545454545	32.8	3	1.8	1.2893103213	1600
Middle	07BM37	1	4	23524	421.7598	2016	40	5.1	6.7	1.1354780145	1.1054508249	0.183260927	12	1.1363636364	0.1545454545	32.8	3	1.8	1.2893103213	1600
Middle	07BM37	2	1	23524	531.2776	2016	40	5.1	6.7	1.1354780145	1.1054508249	0.183260927	12	1.1363636364	0.1545454545	32.8	3	1.8	1.2893103213	1600
Middle	07BM37	1	5	24521	533.4869	2016	40	5.1	6.7	1.1354780145	1.1054508249	0.183260927	12	1.1363636364	0.1545454545	32.8	3	1.8	1.2893103213	1600
Middle	07BM37	2	2	24521	595.5738	2016	40	5.1	6.7	1.1354780145	1.1054508249	0.183260927	12	1.1363636364	0.1545454545	32.8	3	1.8	1.2893103213	1600
Middle	07BM37	1	1	24984	458.7864	2016	40	5.1	6.7	1.1354780145	1.1054508249	0.183260927	12	1.1363636364	0.1545454545	32.8	3	1.8	1.2893103213	1600
Middle	07BM37	2	5	24984	533.6903	2016	40	5.1	6.7	1.1354780145	1.1054508249	0.183260927	12	1.1363636364	0.1545454545	32.8	3	1.8	1.2893103213	1600
Middle	07BM37	1	3	25512	533.6554	2016	40	5.1	6.7	1.1354780145	1.1054508249	0.183260927	12	1.1363636364	0.1545454545	32.8	3	1.8	1.2893103213	1600
Middle	07BM37	2	2	25512	568.919	2016	40	5.1	6.7	1.1354780145	1.1054508249	0.183260927	12	1.1363636364	0.1545454545	32.8	3	1.8	1.2893103213	1600
Middle	07BM37	1	1	25965	442.019	2016	40	5.1	6.7	1.1354780145	1.1054508249	0.183260927	12	1.1363636364	0.1545454545	32.8	3	1.8	1.2893103213	1600
Middle	07BM37	2	6	25965	593.2982	2016	40	5.1	6.7	1.1354780145	1.1054508249	0.183260927	12	1.1363636364	0.1545454545	32.8	3	1.8	1.2893103213	1600
Middle	07BM37	1	2	26742	615.1059	2016	40	5.1	6.7	1.1354780145	1.1054508249	0.183260927	12	1.1363636364	0.1545454545	32.8	3	1.8	1.2893103213	1600
Middle	07BM37	2	3	26742	499.3213	2016	40	5.1	6.7	1.1354780145	1.1054508249	0.183260927	12	1.1363636364	0.1545454545	32.8	3	1.8	1.2893103213	1600
Middle	07BM37	1	4	27110	649.9618	2016	40	5.1	6.7	1.1354780145	1.1054508249	0.183260927	12	1.1363636364	0.1545454545	32.8	3	1.8	1.2893103213	1600
Middle	07BM37	2	1	27110	667.4608	2016	40	5.1	6.7	1.1354780145	1.1054508249	0.183260927	12	1.1363636364	0.1545454545	32.8	3	1.8	1.2893103213	1600
Middle	07BM37	1	2	27125	627.9608	2016	40	5.1	6.7	1.1354780145	1.1054508249	0.183260927	12	1.1363636364	0.1545454545	32.8	3	1.8	1.2893103213	1600
Middle	07BM37	2	6	27125	645.1317	2016	40	5.1	6.7	1.1354780145	1.1054508249	0.183260927	12	1.1363636364	0.1545454545	32.8	3	1.8	1.2893103213	1600
Middle	07BM37	1	4	27130	544.2721	2016	40	5.1	6.7	1.1354780145	1.1054508249	0.183260927	12	1.1363636364	0.1545454545	32.8	3	1.8	1.2893103213	1600
Middle	07BM37	2	6	27130	530.2565	2016	40	5.1	6.7	1.1354780145	1.1054508249	0.183260927	12	1.1363636364	0.1545454545	32.8	3	1.8	1.2893103213	1600
Middle	07BM37	1	2	27543	560.9686	2016	40	5.1	6.7	1.1354780145	1.1054508249	0.183260927	12	1.1363636364	0.1545454545	32.8	3	1.8	1.2893103213	1600
Middle	07BM37	2	5	27543	584.5387	2016	40	5.1	6.7	1.1354780145	1.1054508249	0.183260927	12	1.1363636364	0.1545454545	32.8	3	1.8	1.2893103213	1600
Middle	07BM37	1	4	27546	505.6812	2016	40	5.1	6.7	1.1354780145	1.1054508249	0.183260927	12	1.1363636364	0.1545454545	32.8	3	1.8	1.2893103213	1600
Middle	07BM37	2	6	27546	615.9245	2016	40	5.1	6.7	1.1354780145	1.1054508249	0.183260927	12	1.1363636364	0.1545454545	32.8	3	1.8	1.2893103213	1600
Middle	07BM37	1	4	27548	453.0373	2016	40	5.1	6.7	1.1354780145	1.1054508249	0.183260927	12	1.1363636364	0.1545454545	32.8	3	1.8	1.2893103213	1600
Middle	07BM37	2	2	27548	492.3314	2016	40	5.1	6.7	1.1354780145	1.1054508249	0.183260927	12	1.1363636364	0.1545454545	32.8	3	1.8	1.2893103213	1600
Middle	07BM37	1	6	27590	456.6899	2016	40	5.1	6.7	1.1354780145	1.1054508249	0.183260927	12	1.1363636364	0.1545454545	32.8	3	1.8	1.2893103213	1600
Middle	07BM37	2	1	27590	565.6464	2016	40	5.1	6.7	1.1354780145	1.1054508249	0.183260927	12	1.1363636364	0.1545454545	32.8	3	1.8	1.2893103213	1600
Middle	07BM37	1	6	27592	526.1718	2016	40	5.1	6.7	1.1354780145	1.1054508249	0.183260927	12	1.1363636364	0.1545454545	32.8	3	1.8	1.2893103213	1600
Middle	07BM37	2	6	27592	580.6851	2016	40	5.1	6.7	1.1354780145	1.1054508249	0.183260927	12	1.1363636364	0.1545454545	32.8	3	1.8	1.2893103213	1600
Middle	07BM37	1	1	27593	572.7811	2016	40	5.1	6.7	1.1354780145	1.1054508249	0.183260927	12	1.1363636364	0.1545454545	32.8	3	1.8	1.2893103213	1600
Middle	07BM37	2	2	27593	649.7937	2016	40	5.1	6.7	1.1354780145	1.1054508249	0.183260927	12	1.1363636364	0.1545454545	32.8	3	1.8	1.2893103213	1600
Middle	07BM37	1	3	27599	607.1315	2016	40	5.1	6.7	1.1354780145	1.1054508249	0.183260927	12	1.1363636364	0.1545454545	32.8	3	1.8	1.2893103213	1600
Middle	07BM37	2	1	27599	646.7809	2016	40	5.1	6.7	1.1354780145	1.1054508249	0.183260927	12	1.1363636364	0.1545454545	32.8	3	1.8	1.2893103213	1600
Middle	07BM37	1	3	27600	679.5012	2016	40	5.1	6.7	1.1354780145	1.1054508249	0.183260927	12	1.1363636364	0.1545454545	32.8	3	1.8	1.2893103213	1600
Middle	07BM37	2	3	27600	707.2875	2016	40	5.1	6.7	1.1354780145	1.1054508249	0.183260927	12	1.1363636364	0.1545454545	32.8	3	1.8	1.2893103213	1600
Middle	07BM37	1	3	27605	463.8363	2016	40	5.1	6.7	1.1354780145	1.1054508249	0.183260927	12	1.1363636364	0.1545454545	32.8	3	1.8	1.2893103213	1600
Middle	07BM37	2	6	27605	548.3779	2016	40	5.1	6.7	1.1354780145	1.1054508249	0.183260927	12	1.1363636364	0.1545454545	32.8	3	1.8	1.2893103213	1600
Middle	07BM37	1	5	27669	684.0086	2016	40	5.1	6.7	1.1354780145	1.1054508249	0.183260927	12	1.1363636364	0.1545454545	32.8	3	1.8	1.2893103213	1600
Middle	07BM37	2	5	27669	644.7823	2016	40	5.1	6.7	1.1354780145	1.1054508249	0.183260927	12	1.1363636364	0.1545454545	32.8	3	1.8	1.2893103213	1600
Middle	07BM37	1	5	28128	539.2194	2016	40	5.1	6.7	1.1354780145	1.1054508249	0.183260927	12	1.1363636364	0.1545454545	32.8	3	1.8	1.2893103213	1600
Middle	07BM37	2	5	28128	532.0931	2016	40	5.1	6.7	1.1354780145	1.1054508249	0.183260927	12	1.1363636364	0.1545454545	32.8	3	1.8	1.2893103213	1600
Middle	07BM37	1	2	28209	636.1497	2016	40	5.1	6.7	1.1354780145	1.1054508249	0.183260927	12	1.1363636364	0.1545454545	32.8	3	1.8	1.2893103213	1600
Middle	07BM37	2	4	28209	664.5281	2016	40	5.1	6.7	1.1354780145	1.1054508249	0.183260927	12	1.1363636364	0.1545454545	32.8	3	1.8	1.2893103213	1600
Middle	07BM37	1	3	28949	509.298	2016	40	5.1	6.7	1.1354780145	1.1054508249	0.183260927	12	1.1363636364	0.1545454545	32.8	3	1.8	1.2893103213	1600
Middle	07BM37	2	5	28949	553.2829	2016	40	5.1	6.7	1.1354780145	1.1054508249	0.183260927	12	1.1363636364	0.1545454545	32.8	3	1.8	1.2893103213	1600
Middle	07BM37	1	4	28954	523.0682	2016	40	5.1	6.7	1.1354780145	1.1054508249	0.183260927	12	1.1363636364	0.1545454545	32.8	3	1.8	1.2893103213	1600
Middle	07BM37	2	4	28954	608.6612	2016	40	5.1	6.7	1.1354780145	1.1054508249	0.183260927	12	1.1363636364	0.1545454545	32.8	3	1.8	1.2893103213	1600
North	07BM38	1	2	22455	960.3697	2016	22	2.9	4.9	-0.567739007	-1.034701972	-1.95118987	-6	-1.063636364	-1.645454545	14.8	0.8	0	0.3223275803	484
North	07BM38	2	6	22455	886.4951	2016	22	2.9	4.9	-0.567739007	-1.034701972	-1.95118987	-6	-1.063636364	-1.645454545	14.8	0.8	0	0.3223275803	484
North	07BM38	1	3	23286	990.4329	2016	22	2.9	4.9	-0.567739007	-1.034701972	-1.95118987	-6	-1.063636364	-1.645454545	14.8	0.8	0	0.3223275803	484
North	07BM38	2	2	23286	995.3604	2016	22	2.9	4.9	-0.567739007	-1.034701972	-1.95118987	-6	-1.063636364	-1.645454545	14.8	0.8	0	0.3223275803	484
North	07BM38	1	1	23524	866.0634	2016	22	2.9	4.9	-0.567739007	-1.034701972	-1.95118987	-6	-1.063636364	-1.645454545	14.8	0.8	0	0.3223275803	484
North	07BM38	2	5	23524	811.9344	2016	22	2.9	4.9	-0.567739007	-1.034701972	-1.95118987	-6	-1.063636364	-1.645454545	14.8	0.8	0	0.3223275803	484
North	07BM38	1	5	24521	1029.4521	2016	22	2.9	4.9	-0.567739007	-1.034701972	-1.95118987	-6	-1.063636364	-1.645454545	14.8	0.8	0	0.3223275803	484
North	07BM38	2	3	24521	930.4664	2016	22	2.9	4.9	-0.567739007	-1.034701972	-1.95118987	-6	-1.063636364	-1.645454545	14.8	0.8	0	0.3223275803	484
North	07BM38	1	2	24984	955.3176	2016	22	2.9	4.9	-0.567739007	-1.034701972	-1.95118987	-6	-1.063636364	-1.645454545	14.8	0.8	0	0.3223275803	484
North	07BM38	2	2	24984	1004.5608	2016	22	2.9	4.9	-0.567739007	-1.034701972	-1.95118987	-6	-1.063636364	-1.645454545	14.8	0.8	0	0.3223275803	484
North	07BM38	1	6	25512	956.6452	2016	22	2.9	4.9	-0.567739007	-1.034701972	-1.95118987	-6	-1.063636364	-1.645454545	14.8	0.8	0	0.3223275803	484
North	07BM38	2	4	25512	883.0572	2016	22	2.9	4.9	-0.567739007	-1.034701972	-1.95118987	-6	-1.063636364	-1.645454545	14.8	0.8	0	0.3223275803	484
North	07BM38	1	4	25965	1015.1403	2016	22	2.9	4.9	-0.567739007	-1.034701972	-1.95118987	-6	-1.063636364	-1.645454545	14.8	0.8	0	0.3223275803	484
North	07BM38	2	4	25965	901.7994	2016	22	2.9	4.9	-0.567739007	-1.034701972	-1.95118987	-6	-1.063636364	-1.645454545	14.8	0.8	0	0.3223275803	484
North	07BM38	1	6	26742	1026.2411	2016	22	2.9	4.9	-0.567739007	-1.034701972	-1.95118987	-6	-1.063636364	-1.645454545	14.8	0.8	0	0.3223275803	484
North	07BM38	2	1	26742	991.5373	2016	22	2.9	4.9	-0.567739007	-1.034701972	-1.95118987	-6	-1.063636364	-1.645454545	14.8	0.8	0	0.3223275803	484
North	07BM38	1	1	27110	953.8194	2016	22	2.9	4.9	-0.567739007	-1.034701972	-1.95118987	-6	-1.063636364	-1.645454545	14.8	0.8	0	0.3223275803	484
North	07BM38	2	2	27110	1003.2401	2016	22	2.9	4.9	-0.567739007	-1.034701972	-1.95118987	-6	-1.063636364	-1.645454545	14.8	0.8	0	0.3223275803	484
North	07BM38	1	3	27125	1065.0926	2016	22	2.9	4.9	-0.567739007	-1.034701972	-1.95118987	-6	-1.063636364	-1.645454545	14.8	0.8	0	0.3223275803	484
North	07BM38	2	4	27125	931.956	2016	22	2.9	4.9	-0.567739007	-1.034701972	-1.95118987	-6	-1.063636364	-1.645454545	14.8	0.8	0	0.3223275803	484
North	07BM38	1	1	27130	957.0164	2016	22	2.9	4.9	-0.567739007	-1.034701972	-1.95118987	-6	-1.063636364	-1.645454545	14.8	0.8	0	0.3223275803	484
North	07BM38	2	3	27130	952.0833	2016	22	2.9	4.9	-0.567739007	-1.034701972	-1.95118987	-6	-1.063636364	-1.645454545	14.8	0.8	0	0.3223275803	484
North	07BM38	1	4	27543	1020.1931	2016	22	2.9	4.9	-0.567739007	-1.034701972	-1.95118987	-6	-1.063636364	-1.645454545	14.8	0.8	0	0.3223275803	484
North	07BM38	2	2	27543	966.2406	2016	22	2.9	4.9	-0.567739007	-1.034701972	-1.95118987	-6	-1.063636364	-1.645454545	14.8	0.8	0	0.3223275803	484
North	07BM38	1	3	27546	983.8944	2016	22	2.9	4.9	-0.567739007	-1.034701972	-1.95118987	-6	-1.063636364	-1.645454545	14.8	0.8	0	0.3223275803	484
North	07BM38	2	6	27546	900.2634	2016	22	2.9	4.9	-0.567739007	-1.034701972	-1.95118987	-6	-1.063636364	-1.645454545	14.8	0.8	0	0.3223275803	484
North	07BM38	1	2	27548	952.979	2016	22	2.9	4.9	-0.567739007	-1.034701972	-1.95118987	-6	-1.063636364	-1.645454545	14.8	0.8	0	0.3223275803	484
North	07BM38	2	4	27548	830.1724	2016	22	2.9	4.9	-0.567739007	-1.034701972	-1.95118987	-6	-1.063636364	-1.645454545	14.8	0.8	0	0.3223275803	484
North	07BM38	1	5	27590	936.0363	2016	22	2.9	4.9	-0.567739007	-1.034701972	-1.95118987	-6	-1.063636364	-1.645454545	14.8	0.8	0	0.3223275803	484
North	07BM38	2	4	27590	891.9299	2016	22	2.9	4.9	-0.567739007	-1.034701972	-1.95118987	-6	-1.063636364	-1.645454545	14.8	0.8	0	0.3223275803	484
North	07BM38	1	6	27592	1007.744	2016	22	2.9	4.9	-0.567739007	-1.034701972	-1.95118987	-6	-1.063636364	-1.645454545	14.8	0.8	0	0.3223275803	484
North	07BM38	2	5	27592	929.0908	2016	22	2.9	4.9	-0.567739007	-1.034701972	-1.95118987	-6	-1.063636364	-1.645454545	14.8	0.8	0	0.3223275803	484
North	07BM38	1	3	27593	1041.1583	2016	22	2.9	4.9	-0.567739007	-1.034701972	-1.95118987	-6	-1.063636364	-1.645454545	14.8	0.8	0	0.3223275803	484
North	07BM38	2	3	27593	927.6671	2016	22	2.9	4.9	-0.567739007	-1.034701972	-1.95118987	-6	-1.063636364	-1.645454545	14.8	0.8	0	0.3223275803	484
North	07BM38	1	3	27599	1033.3325	2016	22	2.9	4.9	-0.567739007	-1.034701972	-1.95118987	-6	-1.063636364	-1.645454545	14.8	0.8	0	0.3223275803	484
North	07BM38	2	1	27599	1003.8087	2016	22	2.9	4.9	-0.567739007	-1.034701972	-1.95118987	-6	-1.063636364	-1.645454545	14.8	0.8	0	0.3223275803	484
North	07BM38	1	1	27600	833.7998	2016	22	2.9	4.9	-0.567739007	-1.034701972	-1.95118987	-6	-1.063636364	-1.645454545	14.8	0.8	0	0.3223275803	484
North	07BM38	2	1	27600	971.1316	2016	22	2.9	4.9	-0.567739007	-1.034701972	-1.95118987	-6	-1.063636364	-1.645454545	14.8	0.8	0	0.3223275803	484
North	07BM38	1	4	27605	1024.2759	2016	22	2.9	4.9	-0.567739007	-1.034701972	-1.95118987	-6	-1.063636364	-1.645454545	14.8	0.8	0	0.3223275803	484
North	07BM38	2	5	27605	872.3498	2016	22	2.9	4.9	-0.567739007	-1.034701972	-1.95118987	-6	-1.063636364	-1.645454545	14.8	0.8	0	0.3223275803	484
North	07BM38	1	1	27669	1005.7263	2016	22	2.9	4.9	-0.567739007	-1.034701972	-1.95118987	-6	-1.063636364	-1.645454545	14.8	0.8	0	0.3223275803	484
North	07BM38	2	6	27669	912.0557	2016	22	2.9	4.9	-0.567739007	-1.034701972	-1.95118987	-6	-1.063636364	-1.645454545	14.8	0.8	0	0.3223275803	484
North	07BM38	1	4	28128	1061.1629	2016	22	2.9	4.9	-0.567739007	-1.034701972	-1.95118987	-6	-1.063636364	-1.645454545	14.8	0.8	0	0.3223275803	484
North	07BM38	2	3	28128	967.3857	2016	22	2.9	4.9	-0.567739007	-1.034701972	-1.95118987	-6	-1.063636364	-1.645454545	14.8	0.8	0	0.3223275803	484
North	07BM38	1	5	28209	990.6661	2016	22	2.9	4.9	-0.567739007	-1.034701972	-1.95118987	-6	-1.063636364	-1.645454545	14.8	0.8	0	0.3223275803	484
North	07BM38	2	2	28209	1034.5872	2016	22	2.9	4.9	-0.567739007	-1.034701972	-1.95118987	-6	-1.063636364	-1.645454545	14.8	0.8	0	0.3223275803	484
North	07BM38	1	5	28949	1077.4554	2016	22	2.9	4.9	-0.567739007	-1.034701972	-1.95118987	-6	-1.063636364	-1.645454545	14.8	0.8	0	0.3223275803	484
North	07BM38	2	5	28949	993.8173	2016	22	2.9	4.9	-0.567739007	-1.034701972	-1.95118987	-6	-1.063636364	-1.645454545	14.8	0.8	0	0.3223275803	484
North	07BM38	1	6	28954	893.7093	2016	22	2.9	4.9	-0.567739007	-1.034701972	-1.95118987	-6	-1.063636364	-1.645454545	14.8	0.8	0	0.3223275803	484
North	07BM38	2	3	28954	815.1414	2016	22	2.9	4.9	-0.567739007	-1.034701972	-1.95118987	-6	-1.063636364	-1.645454545	14.8	0.8	0	0.3223275803	484
Middle	07BM39	1	1	22455	1145.7818	2016	29	4	5.5	0.0946231679	0.0353744264	-1.239706271	1	0.0363636364	-1.045454545	21.8	1.9	0.6	0.0089535439	841
Middle	07BM39	2	2	22455	1133.5492	2016	29	4	5.5	0.0946231679	0.0353744264	-1.239706271	1	0.0363636364	-1.045454545	21.8	1.9	0.6	0.0089535439	841
Middle	07BM39	4	1	22455		2016	29	4	5.5	0.0946231679	0.0353744264	-1.239706271	1	0.0363636364	-1.045454545	21.8	1.9	0.6	0.0089535439	841
Middle	07BM39	1	5	23286	1099.6956	2016	29	4	5.5	0.0946231679	0.0353744264	-1.239706271	1	0.0363636364	-1.045454545	21.8	1.9	0.6	0.0089535439	841
Middle	07BM39	2	3	23286	1117.8327	2016	29	4	5.5	0.0946231679	0.0353744264	-1.239706271	1	0.0363636364	-1.045454545	21.8	1.9	0.6	0.0089535439	841
Middle	07BM39	3	3	23286		2016	29	4	5.5	0.0946231679	0.0353744264	-1.239706271	1	0.0363636364	-1.045454545	21.8	1.9	0.6	0.0089535439	841
Middle	07BM39	4	2	23286		2016	29	4	5.5	0.0946231679	0.0353744264	-1.239706271	1	0.0363636364	-1.045454545	21.8	1.9	0.6	0.0089535439	841
Middle	07BM39	1	4	23524	1199.564	2016	29	4	5.5	0.0946231679	0.0353744264	-1.239706271	1	0.0363636364	-1.045454545	21.8	1.9	0.6	0.0089535439	841
Middle	07BM39	2	1	23524	1191.611	2016	29	4	5.5	0.0946231679	0.0353744264	-1.239706271	1	0.0363636364	-1.045454545	21.8	1.9	0.6	0.0089535439	841
Middle	07BM39	3	2	23524		2016	29	4	5.5	0.0946231679	0.0353744264	-1.239706271	1	0.0363636364	-1.045454545	21.8	1.9	0.6	0.0089535439	841
Middle	07BM39	4	8	23524		2016	29	4	5.5	0.0946231679	0.0353744264	-1.239706271	1	0.0363636364	-1.045454545	21.8	1.9	0.6	0.0089535439	841
Middle	07BM39	1	5	24521	1192.882	2016	29	4	5.5	0.0946231679	0.0353744264	-1.239706271	1	0.0363636364	-1.045454545	21.8	1.9	0.6	0.0089535439	841
Middle	07BM39	2	1	24521	1178.9187	2016	29	4	5.5	0.0946231679	0.0353744264	-1.239706271	1	0.0363636364	-1.045454545	21.8	1.9	0.6	0.0089535439	841
Middle	07BM39	4	1	24521		2016	29	4	5.5	0.0946231679	0.0353744264	-1.239706271	1	0.0363636364	-1.045454545	21.8	1.9	0.6	0.0089535439	841
Middle	07BM39	1	6	24984	1211.0662	2016	29	4	5.5	0.0946231679	0.0353744264	-1.239706271	1	0.0363636364	-1.045454545	21.8	1.9	0.6	0.0089535439	841
Middle	07BM39	2	5	24984	1255.4843	2016	29	4	5.5	0.0946231679	0.0353744264	-1.239706271	1	0.0363636364	-1.045454545	21.8	1.9	0.6	0.0089535439	841
Middle	07BM39	4	6	24984		2016	29	4	5.5	0.0946231679	0.0353744264	-1.239706271	1	0.0363636364	-1.045454545	21.8	1.9	0.6	0.0089535439	841
Middle	07BM39	1	6	25512	1185.3151	2016	29	4	5.5	0.0946231679	0.0353744264	-1.239706271	1	0.0363636364	-1.045454545	21.8	1.9	0.6	0.0089535439	841
Middle	07BM39	2	4	25512	1167.5591	2016	29	4	5.5	0.0946231679	0.0353744264	-1.239706271	1	0.0363636364	-1.045454545	21.8	1.9	0.6	0.0089535439	841
Middle	07BM39	4	6	25512		2016	29	4	5.5	0.0946231679	0.0353744264	-1.239706271	1	0.0363636364	-1.045454545	21.8	1.9	0.6	0.0089535439	841
Middle	07BM39	1	3	25965	1225.8808	2016	29	4	5.5	0.0946231679	0.0353744264	-1.239706271	1	0.0363636364	-1.045454545	21.8	1.9	0.6	0.0089535439	841
Middle	07BM39	2	6	25965	1293.4922	2016	29	4	5.5	0.0946231679	0.0353744264	-1.239706271	1	0.0363636364	-1.045454545	21.8	1.9	0.6	0.0089535439	841
Middle	07BM39	4	1	25965		2016	29	4	5.5	0.0946231679	0.0353744264	-1.239706271	1	0.0363636364	-1.045454545	21.8	1.9	0.6	0.0089535439	841
Middle	07BM39	1	1	26742	1136.4649	2016	29	4	5.5	0.0946231679	0.0353744264	-1.239706271	1	0.0363636364	-1.045454545	21.8	1.9	0.6	0.0089535439	841
Middle	07BM39	2	1	26742	1202.8711	2016	29	4	5.5	0.0946231679	0.0353744264	-1.239706271	1	0.0363636364	-1.045454545	21.8	1.9	0.6	0.0089535439	841
Middle	07BM39	4	3	26742		2016	29	4	5.5	0.0946231679	0.0353744264	-1.239706271	1	0.0363636364	-1.045454545	21.8	1.9	0.6	0.0089535439	841
Middle	07BM39	1	2	27110	1248.8493	2016	29	4	5.5	0.0946231679	0.0353744264	-1.239706271	1	0.0363636364	-1.045454545	21.8	1.9	0.6	0.0089535439	841
Middle	07BM39	2	4	27110	1237.9888	2016	29	4	5.5	0.0946231679	0.0353744264	-1.239706271	1	0.0363636364	-1.045454545	21.8	1.9	0.6	0.0089535439	841
Middle	07BM39	4	2	27110		2016	29	4	5.5	0.0946231679	0.0353744264	-1.239706271	1	0.0363636364	-1.045454545	21.8	1.9	0.6	0.0089535439	841
Middle	07BM39	1	2	27125	1256.7511	2016	29	4	5.5	0.0946231679	0.0353744264	-1.239706271	1	0.0363636364	-1.045454545	21.8	1.9	0.6	0.0089535439	841
Middle	07BM39	2	6	27125	1207.9063	2016	29	4	5.5	0.0946231679	0.0353744264	-1.239706271	1	0.0363636364	-1.045454545	21.8	1.9	0.6	0.0089535439	841
Middle	07BM39	4	5	27125		2016	29	4	5.5	0.0946231679	0.0353744264	-1.239706271	1	0.0363636364	-1.045454545	21.8	1.9	0.6	0.0089535439	841
Middle	07BM39	1	3	27130	1248.8904	2016	29	4	5.5	0.0946231679	0.0353744264	-1.239706271	1	0.0363636364	-1.045454545	21.8	1.9	0.6	0.0089535439	841
Middle	07BM39	2	4	27130	1263.9516	2016	29	4	5.5	0.0946231679	0.0353744264	-1.239706271	1	0.0363636364	-1.045454545	21.8	1.9	0.6	0.0089535439	841
Middle	07BM39	4	2	27130		2016	29	4	5.5	0.0946231679	0.0353744264	-1.239706271	1	0.0363636364	-1.045454545	21.8	1.9	0.6	0.0089535439	841
Middle	07BM39	1	4	27543	1066.2678	2016	29	4	5.5	0.0946231679	0.0353744264	-1.239706271	1	0.0363636364	-1.045454545	21.8	1.9	0.6	0.0089535439	841
Middle	07BM39	2	3	27543	1105.6603	2016	29	4	5.5	0.0946231679	0.0353744264	-1.239706271	1	0.0363636364	-1.045454545	21.8	1.9	0.6	0.0089535439	841
Middle	07BM39	4	6	27543		2016	29	4	5.5	0.0946231679	0.0353744264	-1.239706271	1	0.0363636364	-1.045454545	21.8	1.9	0.6	0.0089535439	841
Middle	07BM39	1	6	27546	1187.6499	2016	29	4	5.5	0.0946231679	0.0353744264	-1.239706271	1	0.0363636364	-1.045454545	21.8	1.9	0.6	0.0089535439	841
Middle	07BM39	2	2	27546	1188.5481	2016	29	4	5.5	0.0946231679	0.0353744264	-1.239706271	1	0.0363636364	-1.045454545	21.8	1.9	0.6	0.0089535439	841
Middle	07BM39	4	4	27546		2016	29	4	5.5	0.0946231679	0.0353744264	-1.239706271	1	0.0363636364	-1.045454545	21.8	1.9	0.6	0.0089535439	841
Middle	07BM39	1	5	27548	1166.5517	2016	29	4	5.5	0.0946231679	0.0353744264	-1.239706271	1	0.0363636364	-1.045454545	21.8	1.9	0.6	0.0089535439	841
Middle	07BM39	2	5	27548	1169.4882	2016	29	4	5.5	0.0946231679	0.0353744264	-1.239706271	1	0.0363636364	-1.045454545	21.8	1.9	0.6	0.0089535439	841
Middle	07BM39	4	2	27548		2016	29	4	5.5	0.0946231679	0.0353744264	-1.239706271	1	0.0363636364	-1.045454545	21.8	1.9	0.6	0.0089535439	841
Middle	07BM39	1	1	27590	1180.8762	2016	29	4	5.5	0.0946231679	0.0353744264	-1.239706271	1	0.0363636364	-1.045454545	21.8	1.9	0.6	0.0089535439	841
Middle	07BM39	2	3	27590	1234.7731	2016	29	4	5.5	0.0946231679	0.0353744264	-1.239706271	1	0.0363636364	-1.045454545	21.8	1.9	0.6	0.0089535439	841
Middle	07BM39	4	3	27590		2016	29	4	5.5	0.0946231679	0.0353744264	-1.239706271	1	0.0363636364	-1.045454545	21.8	1.9	0.6	0.0089535439	841
Middle	07BM39	1	2	27592	1206.3984	2016	29	4	5.5	0.0946231679	0.0353744264	-1.239706271	1	0.0363636364	-1.045454545	21.8	1.9	0.6	0.0089535439	841
Middle	07BM39	2	5	27592	1178.5771	2016	29	4	5.5	0.0946231679	0.0353744264	-1.239706271	1	0.0363636364	-1.045454545	21.8	1.9	0.6	0.0089535439	841
Middle	07BM39	4	8	27592		2016	29	4	5.5	0.0946231679	0.0353744264	-1.239706271	1	0.0363636364	-1.045454545	21.8	1.9	0.6	0.0089535439	841
Middle	07BM39	1	1	27593	1187.0773	2016	29	4	5.5	0.0946231679	0.0353744264	-1.239706271	1	0.0363636364	-1.045454545	21.8	1.9	0.6	0.0089535439	841
Middle	07BM39	2	5	27593	1195.7752	2016	29	4	5.5	0.0946231679	0.0353744264	-1.239706271	1	0.0363636364	-1.045454545	21.8	1.9	0.6	0.0089535439	841
Middle	07BM39	4	8	27593		2016	29	4	5.5	0.0946231679	0.0353744264	-1.239706271	1	0.0363636364	-1.045454545	21.8	1.9	0.6	0.0089535439	841
Middle	07BM39	1	4	27599	1237.7353	2016	29	4	5.5	0.0946231679	0.0353744264	-1.239706271	1	0.0363636364	-1.045454545	21.8	1.9	0.6	0.0089535439	841
Middle	07BM39	2	5	27599	1223.8884	2016	29	4	5.5	0.0946231679	0.0353744264	-1.239706271	1	0.0363636364	-1.045454545	21.8	1.9	0.6	0.0089535439	841
Middle	07BM39	4	8	27599		2016	29	4	5.5	0.0946231679	0.0353744264	-1.239706271	1	0.0363636364	-1.045454545	21.8	1.9	0.6	0.0089535439	841
Middle	07BM39	1	2	27600	1183.4103	2016	29	4	5.5	0.0946231679	0.0353744264	-1.239706271	1	0.0363636364	-1.045454545	21.8	1.9	0.6	0.0089535439	841
Middle	07BM39	2	1	27600	1213.9695	2016	29	4	5.5	0.0946231679	0.0353744264	-1.239706271	1	0.0363636364	-1.045454545	21.8	1.9	0.6	0.0089535439	841
Middle	07BM39	4	5	27600		2016	29	4	5.5	0.0946231679	0.0353744264	-1.239706271	1	0.0363636364	-1.045454545	21.8	1.9	0.6	0.0089535439	841
Middle	07BM39	1	5	27605	1133.5459	2016	29	4	5.5	0.0946231679	0.0353744264	-1.239706271	1	0.0363636364	-1.045454545	21.8	1.9	0.6	0.0089535439	841
Middle	07BM39	2	6	27605	1147.4982	2016	29	4	5.5	0.0946231679	0.0353744264	-1.239706271	1	0.0363636364	-1.045454545	21.8	1.9	0.6	0.0089535439	841
Middle	07BM39	4	8	27605		2016	29	4	5.5	0.0946231679	0.0353744264	-1.239706271	1	0.0363636364	-1.045454545	21.8	1.9	0.6	0.0089535439	841
Middle	07BM39	1	5	27669	1195.4497	2016	29	4	5.5	0.0946231679	0.0353744264	-1.239706271	1	0.0363636364	-1.045454545	21.8	1.9	0.6	0.0089535439	841
Middle	07BM39	2	4	27669	1187.9835	2016	29	4	5.5	0.0946231679	0.0353744264	-1.239706271	1	0.0363636364	-1.045454545	21.8	1.9	0.6	0.0089535439	841
Middle	07BM39	3	1	27669		2016	29	4	5.5	0.0946231679	0.0353744264	-1.239706271	1	0.0363636364	-1.045454545	21.8	1.9	0.6	0.0089535439	841
Middle	07BM39	1	4	28128	1228.4534	2016	29	4	5.5	0.0946231679	0.0353744264	-1.239706271	1	0.0363636364	-1.045454545	21.8	1.9	0.6	0.0089535439	841
Middle	07BM39	2	6	28128	1314.9562	2016	29	4	5.5	0.0946231679	0.0353744264	-1.239706271	1	0.0363636364	-1.045454545	21.8	1.9	0.6	0.0089535439	841
Middle	07BM39	4	4	28128		2016	29	4	5.5	0.0946231679	0.0353744264	-1.239706271	1	0.0363636364	-1.045454545	21.8	1.9	0.6	0.0089535439	841
Middle	07BM39	1	1	28209	1280.2065	2016	29	4	5.5	0.0946231679	0.0353744264	-1.239706271	1	0.0363636364	-1.045454545	21.8	1.9	0.6	0.0089535439	841
Middle	07BM39	2	6	28209	1206.5568	2016	29	4	5.5	0.0946231679	0.0353744264	-1.239706271	1	0.0363636364	-1.045454545	21.8	1.9	0.6	0.0089535439	841
Middle	07BM39	4	6	28209		2016	29	4	5.5	0.0946231679	0.0353744264	-1.239706271	1	0.0363636364	-1.045454545	21.8	1.9	0.6	0.0089535439	841
Middle	07BM39	1	6	28949	1286.3497	2016	29	4	5.5	0.0946231679	0.0353744264	-1.239706271	1	0.0363636364	-1.045454545	21.8	1.9	0.6	0.0089535439	841
Middle	07BM39	2	1	28949	1310.7443	2016	29	4	5.5	0.0946231679	0.0353744264	-1.239706271	1	0.0363636364	-1.045454545	21.8	1.9	0.6	0.0089535439	841
Middle	07BM39	4	6	28949		2016	29	4	5.5	0.0946231679	0.0353744264	-1.239706271	1	0.0363636364	-1.045454545	21.8	1.9	0.6	0.0089535439	841
Middle	07BM39	1	6	28954	1213.3364	2016	29	4	5.5	0.0946231679	0.0353744264	-1.239706271	1	0.0363636364	-1.045454545	21.8	1.9	0.6	0.0089535439	841
Middle	07BM39	2	3	28954	1214.7907	2016	29	4	5.5	0.0946231679	0.0353744264	-1.239706271	1	0.0363636364	-1.045454545	21.8	1.9	0.6	0.0089535439	841
North	07BM40	1	2	22455	754.1164	2016	20	5.4	6.2	-0.756985343	1.3972898426	-0.409642072	-8	1.4363636364	-0.345454545	12.8	3.3	1.3	0.5730268095	400
North	07BM40	2	3	22455	683.0615	2016	20	5.4	6.2	-0.756985343	1.3972898426	-0.409642072	-8	1.4363636364	-0.345454545	12.8	3.3	1.3	0.5730268095	400
North	07BM40	1	4	23286	807.9155	2016	20	5.4	6.2	-0.756985343	1.3972898426	-0.409642072	-8	1.4363636364	-0.345454545	12.8	3.3	1.3	0.5730268095	400
North	07BM40	2	5	23286	775.3043	2016	20	5.4	6.2	-0.756985343	1.3972898426	-0.409642072	-8	1.4363636364	-0.345454545	12.8	3.3	1.3	0.5730268095	400
North	07BM40	1	6	23524	671.7081	2016	20	5.4	6.2	-0.756985343	1.3972898426	-0.409642072	-8	1.4363636364	-0.345454545	12.8	3.3	1.3	0.5730268095	400
North	07BM40	2	4	23524	677.5214	2016	20	5.4	6.2	-0.756985343	1.3972898426	-0.409642072	-8	1.4363636364	-0.345454545	12.8	3.3	1.3	0.5730268095	400
North	07BM40	1	3	24521	853.7184	2016	20	5.4	6.2	-0.756985343	1.3972898426	-0.409642072	-8	1.4363636364	-0.345454545	12.8	3.3	1.3	0.5730268095	400
North	07BM40	2	4	24521	737.3262	2016	20	5.4	6.2	-0.756985343	1.3972898426	-0.409642072	-8	1.4363636364	-0.345454545	12.8	3.3	1.3	0.5730268095	400
North	07BM40	1	4	24984	828.4827	2016	20	5.4	6.2	-0.756985343	1.3972898426	-0.409642072	-8	1.4363636364	-0.345454545	12.8	3.3	1.3	0.5730268095	400
North	07BM40	2	1	24984	905.5264	2016	20	5.4	6.2	-0.756985343	1.3972898426	-0.409642072	-8	1.4363636364	-0.345454545	12.8	3.3	1.3	0.5730268095	400
North	07BM40	1	3	25512	795.9042	2016	20	5.4	6.2	-0.756985343	1.3972898426	-0.409642072	-8	1.4363636364	-0.345454545	12.8	3.3	1.3	0.5730268095	400
North	07BM40	2	6	25512	718.4452	2016	20	5.4	6.2	-0.756985343	1.3972898426	-0.409642072	-8	1.4363636364	-0.345454545	12.8	3.3	1.3	0.5730268095	400
North	07BM40	1	6	25965	732.9555	2016	20	5.4	6.2	-0.756985343	1.3972898426	-0.409642072	-8	1.4363636364	-0.345454545	12.8	3.3	1.3	0.5730268095	400
North	07BM40	2	1	25965	960.1505	2016	20	5.4	6.2	-0.756985343	1.3972898426	-0.409642072	-8	1.4363636364	-0.345454545	12.8	3.3	1.3	0.5730268095	400
North	07BM40	1	1	26742	773.9077	2016	20	5.4	6.2	-0.756985343	1.3972898426	-0.409642072	-8	1.4363636364	-0.345454545	12.8	3.3	1.3	0.5730268095	400
North	07BM40	2	4	26742	813.0203	2016	20	5.4	6.2	-0.756985343	1.3972898426	-0.409642072	-8	1.4363636364	-0.345454545	12.8	3.3	1.3	0.5730268095	400
North	07BM40	1	5	27110	772.8934	2016	20	5.4	6.2	-0.756985343	1.3972898426	-0.409642072	-8	1.4363636364	-0.345454545	12.8	3.3	1.3	0.5730268095	400
North	07BM40	2	6	27110	718.0669	2016	20	5.4	6.2	-0.756985343	1.3972898426	-0.409642072	-8	1.4363636364	-0.345454545	12.8	3.3	1.3	0.5730268095	400
North	07BM40	1	2	27125	776.8068	2016	20	5.4	6.2	-0.756985343	1.3972898426	-0.409642072	-8	1.4363636364	-0.345454545	12.8	3.3	1.3	0.5730268095	400
North	07BM40	2	6	27125	850.8634	2016	20	5.4	6.2	-0.756985343	1.3972898426	-0.409642072	-8	1.4363636364	-0.345454545	12.8	3.3	1.3	0.5730268095	400
North	07BM40	1	5	27130	787.6371	2016	20	5.4	6.2	-0.756985343	1.3972898426	-0.409642072	-8	1.4363636364	-0.345454545	12.8	3.3	1.3	0.5730268095	400
North	07BM40	2	5	27130	835.4523	2016	20	5.4	6.2	-0.756985343	1.3972898426	-0.409642072	-8	1.4363636364	-0.345454545	12.8	3.3	1.3	0.5730268095	400
North	07BM40	1	1	27543	797.7993	2016	20	5.4	6.2	-0.756985343	1.3972898426	-0.409642072	-8	1.4363636364	-0.345454545	12.8	3.3	1.3	0.5730268095	400
North	07BM40	2	2	27543	832.1349	2016	20	5.4	6.2	-0.756985343	1.3972898426	-0.409642072	-8	1.4363636364	-0.345454545	12.8	3.3	1.3	0.5730268095	400
North	07BM40	1	3	27546	767.1929	2016	20	5.4	6.2	-0.756985343	1.3972898426	-0.409642072	-8	1.4363636364	-0.345454545	12.8	3.3	1.3	0.5730268095	400
North	07BM40	2	5	27546	771.8773	2016	20	5.4	6.2	-0.756985343	1.3972898426	-0.409642072	-8	1.4363636364	-0.345454545	12.8	3.3	1.3	0.5730268095	400
North	07BM40	1	1	27548	704.9474	2016	20	5.4	6.2	-0.756985343	1.3972898426	-0.409642072	-8	1.4363636364	-0.345454545	12.8	3.3	1.3	0.5730268095	400
North	07BM40	2	1	27548	929.4862	2016	20	5.4	6.2	-0.756985343	1.3972898426	-0.409642072	-8	1.4363636364	-0.345454545	12.8	3.3	1.3	0.5730268095	400
North	07BM40	1	2	27590	717.1058	2016	20	5.4	6.2	-0.756985343	1.3972898426	-0.409642072	-8	1.4363636364	-0.345454545	12.8	3.3	1.3	0.5730268095	400
North	07BM40	2	2	27590	759.1968	2016	20	5.4	6.2	-0.756985343	1.3972898426	-0.409642072	-8	1.4363636364	-0.345454545	12.8	3.3	1.3	0.5730268095	400
North	07BM40	1	5	27592	755.8966	2016	20	5.4	6.2	-0.756985343	1.3972898426	-0.409642072	-8	1.4363636364	-0.345454545	12.8	3.3	1.3	0.5730268095	400
North	07BM40	2	4	27592	733.7728	2016	20	5.4	6.2	-0.756985343	1.3972898426	-0.409642072	-8	1.4363636364	-0.345454545	12.8	3.3	1.3	0.5730268095	400
North	07BM40	1	6	27593	760.508	2016	20	5.4	6.2	-0.756985343	1.3972898426	-0.409642072	-8	1.4363636364	-0.345454545	12.8	3.3	1.3	0.5730268095	400
North	07BM40	2	3	27593	718.5778	2016	20	5.4	6.2	-0.756985343	1.3972898426	-0.409642072	-8	1.4363636364	-0.345454545	12.8	3.3	1.3	0.5730268095	400
North	07BM40	1	6	27599	812.126	2016	20	5.4	6.2	-0.756985343	1.3972898426	-0.409642072	-8	1.4363636364	-0.345454545	12.8	3.3	1.3	0.5730268095	400
North	07BM40	2	5	27599	845.8134	2016	20	5.4	6.2	-0.756985343	1.3972898426	-0.409642072	-8	1.4363636364	-0.345454545	12.8	3.3	1.3	0.5730268095	400
North	07BM40	1	5	27600	686.0075	2016	20	5.4	6.2	-0.756985343	1.3972898426	-0.409642072	-8	1.4363636364	-0.345454545	12.8	3.3	1.3	0.5730268095	400
North	07BM40	2	2	27600	782.0071	2016	20	5.4	6.2	-0.756985343	1.3972898426	-0.409642072	-8	1.4363636364	-0.345454545	12.8	3.3	1.3	0.5730268095	400
North	07BM40	1	1	27605	716.4749	2016	20	5.4	6.2	-0.756985343	1.3972898426	-0.409642072	-8	1.4363636364	-0.345454545	12.8	3.3	1.3	0.5730268095	400
North	07BM40	2	5	27605	778.5483	2016	20	5.4	6.2	-0.756985343	1.3972898426	-0.409642072	-8	1.4363636364	-0.345454545	12.8	3.3	1.3	0.5730268095	400
North	07BM40	1	2	27669	730.1855	2016	20	5.4	6.2	-0.756985343	1.3972898426	-0.409642072	-8	1.4363636364	-0.345454545	12.8	3.3	1.3	0.5730268095	400
North	07BM40	2	1	27669	947.2392	2016	20	5.4	6.2	-0.756985343	1.3972898426	-0.409642072	-8	1.4363636364	-0.345454545	12.8	3.3	1.3	0.5730268095	400
North	07BM40	1	2	28128	755.2169	2016	20	5.4	6.2	-0.756985343	1.3972898426	-0.409642072	-8	1.4363636364	-0.345454545	12.8	3.3	1.3	0.5730268095	400
North	07BM40	2	4	28128	757.3147	2016	20	5.4	6.2	-0.756985343	1.3972898426	-0.409642072	-8	1.4363636364	-0.345454545	12.8	3.3	1.3	0.5730268095	400
North	07BM40	1	4	28209	906.7811	2016	20	5.4	6.2	-0.756985343	1.3972898426	-0.409642072	-8	1.4363636364	-0.345454545	12.8	3.3	1.3	0.5730268095	400
North	07BM40	2	2	28209	927.2271	2016	20	5.4	6.2	-0.756985343	1.3972898426	-0.409642072	-8	1.4363636364	-0.345454545	12.8	3.3	1.3	0.5730268095	400
North	07BM40	1	6	28949	790.8603	2016	20	5.4	6.2	-0.756985343	1.3972898426	-0.409642072	-8	1.4363636364	-0.345454545	12.8	3.3	1.3	0.5730268095	400
North	07BM40	2	2	28949	926.4066	2016	20	5.4	6.2	-0.756985343	1.3972898426	-0.409642072	-8	1.4363636364	-0.345454545	12.8	3.3	1.3	0.5730268095	400
North	07BM40	1	5	28954	768.6542	2016	20	5.4	6.2	-0.756985343	1.3972898426	-0.409642072	-8	1.4363636364	-0.345454545	12.8	3.3	1.3	0.5730268095	400
North	07BM40	2	3	28954	685.6983	2016	20	5.4	6.2	-0.756985343	1.3972898426	-0.409642072	-8	1.4363636364	-0.345454545	12.8	3.3	1.3	0.5730268095	400
North	07BM41	1	6	22455	904.5432	2016	34	3.2	6.7	0.5677390072	-0.742862954	0.183260927	6	-0.763636364	0.1545454545	26.8	1.1	1.8	0.3223275803	1156
North	07BM41	2	2	22455	861.6964	2016	34	3.2	6.7	0.5677390072	-0.742862954	0.183260927	6	-0.763636364	0.1545454545	26.8	1.1	1.8	0.3223275803	1156
North	07BM41	1	5	23286	908.8877	2016	34	3.2	6.7	0.5677390072	-0.742862954	0.183260927	6	-0.763636364	0.1545454545	26.8	1.1	1.8	0.3223275803	1156
North	07BM41	2	3	23286	918.4049	2016	34	3.2	6.7	0.5677390072	-0.742862954	0.183260927	6	-0.763636364	0.1545454545	26.8	1.1	1.8	0.3223275803	1156
North	07BM41	1	2	23524	862.5361	2016	34	3.2	6.7	0.5677390072	-0.742862954	0.183260927	6	-0.763636364	0.1545454545	26.8	1.1	1.8	0.3223275803	1156
North	07BM41	2	4	23524	924.1458	2016	34	3.2	6.7	0.5677390072	-0.742862954	0.183260927	6	-0.763636364	0.1545454545	26.8	1.1	1.8	0.3223275803	1156
North	07BM41	1	4	24521	918.7473	2016	34	3.2	6.7	0.5677390072	-0.742862954	0.183260927	6	-0.763636364	0.1545454545	26.8	1.1	1.8	0.3223275803	1156
North	07BM41	2	3	24521	966.1054	2016	34	3.2	6.7	0.5677390072	-0.742862954	0.183260927	6	-0.763636364	0.1545454545	26.8	1.1	1.8	0.3223275803	1156
North	07BM41	1	5	24984	1010.38	2016	34	3.2	6.7	0.5677390072	-0.742862954	0.183260927	6	-0.763636364	0.1545454545	26.8	1.1	1.8	0.3223275803	1156
North	07BM41	2	4	24984	1020.0027	2016	34	3.2	6.7	0.5677390072	-0.742862954	0.183260927	6	-0.763636364	0.1545454545	26.8	1.1	1.8	0.3223275803	1156
North	07BM41	1	4	25512	868.0104	2016	34	3.2	6.7	0.5677390072	-0.742862954	0.183260927	6	-0.763636364	0.1545454545	26.8	1.1	1.8	0.3223275803	1156
North	07BM41	2	4	25512	924.9291	2016	34	3.2	6.7	0.5677390072	-0.742862954	0.183260927	6	-0.763636364	0.1545454545	26.8	1.1	1.8	0.3223275803	1156
North	07BM41	1	1	25965	862.1046	2016	34	3.2	6.7	0.5677390072	-0.742862954	0.183260927	6	-0.763636364	0.1545454545	26.8	1.1	1.8	0.3223275803	1156
North	07BM41	2	4	25965	953.1046	2016	34	3.2	6.7	0.5677390072	-0.742862954	0.183260927	6	-0.763636364	0.1545454545	26.8	1.1	1.8	0.3223275803	1156
North	07BM41	1	2	26742	879.3119	2016	34	3.2	6.7	0.5677390072	-0.742862954	0.183260927	6	-0.763636364	0.1545454545	26.8	1.1	1.8	0.3223275803	1156
North	07BM41	2	3	26742	950.2242	2016	34	3.2	6.7	0.5677390072	-0.742862954	0.183260927	6	-0.763636364	0.1545454545	26.8	1.1	1.8	0.3223275803	1156
North	07BM41	1	3	27110	871.6056	2016	34	3.2	6.7	0.5677390072	-0.742862954	0.183260927	6	-0.763636364	0.1545454545	26.8	1.1	1.8	0.3223275803	1156
North	07BM41	2	2	27110	908.8935	2016	34	3.2	6.7	0.5677390072	-0.742862954	0.183260927	6	-0.763636364	0.1545454545	26.8	1.1	1.8	0.3223275803	1156
North	07BM41	1	3	27125	922.5012	2016	34	3.2	6.7	0.5677390072	-0.742862954	0.183260927	6	-0.763636364	0.1545454545	26.8	1.1	1.8	0.3223275803	1156
North	07BM41	2	1	27125	1013.3174	2016	34	3.2	6.7	0.5677390072	-0.742862954	0.183260927	6	-0.763636364	0.1545454545	26.8	1.1	1.8	0.3223275803	1156
North	07BM41	1	1	27130	779.385	2016	34	3.2	6.7	0.5677390072	-0.742862954	0.183260927	6	-0.763636364	0.1545454545	26.8	1.1	1.8	0.3223275803	1156
North	07BM41	2	3	27130	926.7078	2016	34	3.2	6.7	0.5677390072	-0.742862954	0.183260927	6	-0.763636364	0.1545454545	26.8	1.1	1.8	0.3223275803	1156
North	07BM41	1	5	27543	904.9481	2016	34	3.2	6.7	0.5677390072	-0.742862954	0.183260927	6	-0.763636364	0.1545454545	26.8	1.1	1.8	0.3223275803	1156
North	07BM41	2	1	27543	923.8998	2016	34	3.2	6.7	0.5677390072	-0.742862954	0.183260927	6	-0.763636364	0.1545454545	26.8	1.1	1.8	0.3223275803	1156
North	07BM41	1	2	27546	892.707	2016	34	3.2	6.7	0.5677390072	-0.742862954	0.183260927	6	-0.763636364	0.1545454545	26.8	1.1	1.8	0.3223275803	1156
North	07BM41	2	6	27546		2016	34	3.2	6.7	0.5677390072	-0.742862954	0.183260927	6	-0.763636364	0.1545454545	26.8	1.1	1.8	0.3223275803	1156
North	07BM41	1	6	27548	960.1654	2016	34	3.2	6.7	0.5677390072	-0.742862954	0.183260927	6	-0.763636364	0.1545454545	26.8	1.1	1.8	0.3223275803	1156
North	07BM41	2	6	27548	955.3885	2016	34	3.2	6.7	0.5677390072	-0.742862954	0.183260927	6	-0.763636364	0.1545454545	26.8	1.1	1.8	0.3223275803	1156
North	07BM41	1	6	27590	976.8157	2016	34	3.2	6.7	0.5677390072	-0.742862954	0.183260927	6	-0.763636364	0.1545454545	26.8	1.1	1.8	0.3223275803	1156
North	07BM41	2	3	27590	938.5092	2016	34	3.2	6.7	0.5677390072	-0.742862954	0.183260927	6	-0.763636364	0.1545454545	26.8	1.1	1.8	0.3223275803	1156
North	07BM41	1	4	27592	812.0844	2016	34	3.2	6.7	0.5677390072	-0.742862954	0.183260927	6	-0.763636364	0.1545454545	26.8	1.1	1.8	0.3223275803	1156
North	07BM41	2	1	27592	926.7316	2016	34	3.2	6.7	0.5677390072	-0.742862954	0.183260927	6	-0.763636364	0.1545454545	26.8	1.1	1.8	0.3223275803	1156
North	07BM41	1	4	27593	863.7743	2016	34	3.2	6.7	0.5677390072	-0.742862954	0.183260927	6	-0.763636364	0.1545454545	26.8	1.1	1.8	0.3223275803	1156
North	07BM41	2	5	27593	982.4246	2016	34	3.2	6.7	0.5677390072	-0.742862954	0.183260927	6	-0.763636364	0.1545454545	26.8	1.1	1.8	0.3223275803	1156
North	07BM41	1	2	27599	876.2602	2016	34	3.2	6.7	0.5677390072	-0.742862954	0.183260927	6	-0.763636364	0.1545454545	26.8	1.1	1.8	0.3223275803	1156
North	07BM41	2	2	27599	933.0987	2016	34	3.2	6.7	0.5677390072	-0.742862954	0.183260927	6	-0.763636364	0.1545454545	26.8	1.1	1.8	0.3223275803	1156
North	07BM41	1	5	27600	913.51	2016	34	3.2	6.7	0.5677390072	-0.742862954	0.183260927	6	-0.763636364	0.1545454545	26.8	1.1	1.8	0.3223275803	1156
North	07BM41	2	2	27600	927.7836	2016	34	3.2	6.7	0.5677390072	-0.742862954	0.183260927	6	-0.763636364	0.1545454545	26.8	1.1	1.8	0.3223275803	1156
North	07BM41	1	2	27605	874.7533	2016	34	3.2	6.7	0.5677390072	-0.742862954	0.183260927	6	-0.763636364	0.1545454545	26.8	1.1	1.8	0.3223275803	1156
North	07BM41	2	5	27605	997.6915	2016	34	3.2	6.7	0.5677390072	-0.742862954	0.183260927	6	-0.763636364	0.1545454545	26.8	1.1	1.8	0.3223275803	1156
North	07BM41	1	3	27669	901.7775	2016	34	3.2	6.7	0.5677390072	-0.742862954	0.183260927	6	-0.763636364	0.1545454545	26.8	1.1	1.8	0.3223275803	1156
North	07BM41	2	4	27669	944.9477	2016	34	3.2	6.7	0.5677390072	-0.742862954	0.183260927	6	-0.763636364	0.1545454545	26.8	1.1	1.8	0.3223275803	1156
North	07BM41	1	3	28128	957.0184	2016	34	3.2	6.7	0.5677390072	-0.742862954	0.183260927	6	-0.763636364	0.1545454545	26.8	1.1	1.8	0.3223275803	1156
North	07BM41	2	5	28128	1028.7948	2016	34	3.2	6.7	0.5677390072	-0.742862954	0.183260927	6	-0.763636364	0.1545454545	26.8	1.1	1.8	0.3223275803	1156
North	07BM41	1	5	28209	901.6835	2016	34	3.2	6.7	0.5677390072	-0.742862954	0.183260927	6	-0.763636364	0.1545454545	26.8	1.1	1.8	0.3223275803	1156
North	07BM41	2	6	28209	1010.8346	2016	34	3.2	6.7	0.5677390072	-0.742862954	0.183260927	6	-0.763636364	0.1545454545	26.8	1.1	1.8	0.3223275803	1156
North	07BM41	1	4	28949	831.6461	2016	34	3.2	6.7	0.5677390072	-0.742862954	0.183260927	6	-0.763636364	0.1545454545	26.8	1.1	1.8	0.3223275803	1156
North	07BM41	2	6	28949		2016	34	3.2	6.7	0.5677390072	-0.742862954	0.183260927	6	-0.763636364	0.1545454545	26.8	1.1	1.8	0.3223275803	1156
North	07BM41	1	1	28954	803.378	2016	34	3.2	6.7	0.5677390072	-0.742862954	0.183260927	6	-0.763636364	0.1545454545	26.8	1.1	1.8	0.3223275803	1156
North	07BM41	2	1	28954	874.2642	2016	34	3.2	6.7	0.5677390072	-0.742862954	0.183260927	6	-0.763636364	0.1545454545	26.8	1.1	1.8	0.3223275803	1156
North	07BM43	1	1	22455		2016	22	4.2	6.4	-0.567739007	0.2299337716	-0.172480872	-6	0.2363636364	-0.145454545	14.8	2.1	1.5	0.3223275803	484
North	07BM43	1	1	23286		2016	22	4.2	6.4	-0.567739007	0.2299337716	-0.172480872	-6	0.2363636364	-0.145454545	14.8	2.1	1.5	0.3223275803	484
North	07BM43	1	1	23524		2016	22	4.2	6.4	-0.567739007	0.2299337716	-0.172480872	-6	0.2363636364	-0.145454545	14.8	2.1	1.5	0.3223275803	484
North	07BM43	1	1	24521		2016	22	4.2	6.4	-0.567739007	0.2299337716	-0.172480872	-6	0.2363636364	-0.145454545	14.8	2.1	1.5	0.3223275803	484
North	07BM43	1	1	24984		2016	22	4.2	6.4	-0.567739007	0.2299337716	-0.172480872	-6	0.2363636364	-0.145454545	14.8	2.1	1.5	0.3223275803	484
North	07BM43	1	1	25512		2016	22	4.2	6.4	-0.567739007	0.2299337716	-0.172480872	-6	0.2363636364	-0.145454545	14.8	2.1	1.5	0.3223275803	484
North	07BM43	1	1	25965		2016	22	4.2	6.4	-0.567739007	0.2299337716	-0.172480872	-6	0.2363636364	-0.145454545	14.8	2.1	1.5	0.3223275803	484
North	07BM43	1	1	26742		2016	22	4.2	6.4	-0.567739007	0.2299337716	-0.172480872	-6	0.2363636364	-0.145454545	14.8	2.1	1.5	0.3223275803	484
North	07BM43	1	1	27110		2016	22	4.2	6.4	-0.567739007	0.2299337716	-0.172480872	-6	0.2363636364	-0.145454545	14.8	2.1	1.5	0.3223275803	484
North	07BM43	1	1	27125		2016	22	4.2	6.4	-0.567739007	0.2299337716	-0.172480872	-6	0.2363636364	-0.145454545	14.8	2.1	1.5	0.3223275803	484
North	07BM43	1	1	27130		2016	22	4.2	6.4	-0.567739007	0.2299337716	-0.172480872	-6	0.2363636364	-0.145454545	14.8	2.1	1.5	0.3223275803	484
North	07BM43	1	1	27543		2016	22	4.2	6.4	-0.567739007	0.2299337716	-0.172480872	-6	0.2363636364	-0.145454545	14.8	2.1	1.5	0.3223275803	484
North	07BM43	1	1	27546		2016	22	4.2	6.4	-0.567739007	0.2299337716	-0.172480872	-6	0.2363636364	-0.145454545	14.8	2.1	1.5	0.3223275803	484
North	07BM43	1	1	27548		2016	22	4.2	6.4	-0.567739007	0.2299337716	-0.172480872	-6	0.2363636364	-0.145454545	14.8	2.1	1.5	0.3223275803	484
North	07BM43	1	1	27590		2016	22	4.2	6.4	-0.567739007	0.2299337716	-0.172480872	-6	0.2363636364	-0.145454545	14.8	2.1	1.5	0.3223275803	484
North	07BM43	1	1	27592		2016	22	4.2	6.4	-0.567739007	0.2299337716	-0.172480872	-6	0.2363636364	-0.145454545	14.8	2.1	1.5	0.3223275803	484
North	07BM43	1	1	27593		2016	22	4.2	6.4	-0.567739007	0.2299337716	-0.172480872	-6	0.2363636364	-0.145454545	14.8	2.1	1.5	0.3223275803	484
North	07BM43	1	1	27599		2016	22	4.2	6.4	-0.567739007	0.2299337716	-0.172480872	-6	0.2363636364	-0.145454545	14.8	2.1	1.5	0.3223275803	484
North	07BM43	1	1	27600		2016	22	4.2	6.4	-0.567739007	0.2299337716	-0.172480872	-6	0.2363636364	-0.145454545	14.8	2.1	1.5	0.3223275803	484
North	07BM43	1	1	27605		2016	22	4.2	6.4	-0.567739007	0.2299337716	-0.172480872	-6	0.2363636364	-0.145454545	14.8	2.1	1.5	0.3223275803	484
North	07BM43	1	1	27669		2016	22	4.2	6.4	-0.567739007	0.2299337716	-0.172480872	-6	0.2363636364	-0.145454545	14.8	2.1	1.5	0.3223275803	484
North	07BM43	1	1	28128		2016	22	4.2	6.4	-0.567739007	0.2299337716	-0.172480872	-6	0.2363636364	-0.145454545	14.8	2.1	1.5	0.3223275803	484
North	07BM43	1	1	28209		2016	22	4.2	6.4	-0.567739007	0.2299337716	-0.172480872	-6	0.2363636364	-0.145454545	14.8	2.1	1.5	0.3223275803	484
North	07BM43	1	1	28949		2016	22	4.2	6.4	-0.567739007	0.2299337716	-0.172480872	-6	0.2363636364	-0.145454545	14.8	2.1	1.5	0.3223275803	484
North	07BM43	1	1	28954		2016	22	4.2	6.4	-0.567739007	0.2299337716	-0.172480872	-6	0.2363636364	-0.145454545	14.8	2.1	1.5	0.3223275803	484
North	07BM45	1	1	22455		2016	19.4	3.1	6.5	-0.813759244	-0.840142627	-0.053900273	-8.6	-0.863636364	-0.045454545	12.2	1	1.6	0.6622041067	376.36
North	07BM45	1	1	23286		2016	19.4	3.1	6.5	-0.813759244	-0.840142627	-0.053900273	-8.6	-0.863636364	-0.045454545	12.2	1	1.6	0.6622041067	376.36
North	07BM45	1	1	23524		2016	19.4	3.1	6.5	-0.813759244	-0.840142627	-0.053900273	-8.6	-0.863636364	-0.045454545	12.2	1	1.6	0.6622041067	376.36
North	07BM45	1	1	24521		2016	19.4	3.1	6.5	-0.813759244	-0.840142627	-0.053900273	-8.6	-0.863636364	-0.045454545	12.2	1	1.6	0.6622041067	376.36
North	07BM45	1	1	24984		2016	19.4	3.1	6.5	-0.813759244	-0.840142627	-0.053900273	-8.6	-0.863636364	-0.045454545	12.2	1	1.6	0.6622041067	376.36
North	07BM45	1	1	25512		2016	19.4	3.1	6.5	-0.813759244	-0.840142627	-0.053900273	-8.6	-0.863636364	-0.045454545	12.2	1	1.6	0.6622041067	376.36
North	07BM45	1	1	25965		2016	19.4	3.1	6.5	-0.813759244	-0.840142627	-0.053900273	-8.6	-0.863636364	-0.045454545	12.2	1	1.6	0.6622041067	376.36
North	07BM45	1	1	26742		2016	19.4	3.1	6.5	-0.813759244	-0.840142627	-0.053900273	-8.6	-0.863636364	-0.045454545	12.2	1	1.6	0.6622041067	376.36
North	07BM45	1	1	27110		2016	19.4	3.1	6.5	-0.813759244	-0.840142627	-0.053900273	-8.6	-0.863636364	-0.045454545	12.2	1	1.6	0.6622041067	376.36
North	07BM45	1	1	27125		2016	19.4	3.1	6.5	-0.813759244	-0.840142627	-0.053900273	-8.6	-0.863636364	-0.045454545	12.2	1	1.6	0.6622041067	376.36
North	07BM45	1	1	27130		2016	19.4	3.1	6.5	-0.813759244	-0.840142627	-0.053900273	-8.6	-0.863636364	-0.045454545	12.2	1	1.6	0.6622041067	376.36
North	07BM45	1	1	27543		2016	19.4	3.1	6.5	-0.813759244	-0.840142627	-0.053900273	-8.6	-0.863636364	-0.045454545	12.2	1	1.6	0.6622041067	376.36
North	07BM45	1	1	27546		2016	19.4	3.1	6.5	-0.813759244	-0.840142627	-0.053900273	-8.6	-0.863636364	-0.045454545	12.2	1	1.6	0.6622041067	376.36
North	07BM45	1	1	27548		2016	19.4	3.1	6.5	-0.813759244	-0.840142627	-0.053900273	-8.6	-0.863636364	-0.045454545	12.2	1	1.6	0.6622041067	376.36
North	07BM45	1	1	27590		2016	19.4	3.1	6.5	-0.813759244	-0.840142627	-0.053900273	-8.6	-0.863636364	-0.045454545	12.2	1	1.6	0.6622041067	376.36
North	07BM45	1	1	27592		2016	19.4	3.1	6.5	-0.813759244	-0.840142627	-0.053900273	-8.6	-0.863636364	-0.045454545	12.2	1	1.6	0.6622041067	376.36
North	07BM45	1	1	27593		2016	19.4	3.1	6.5	-0.813759244	-0.840142627	-0.053900273	-8.6	-0.863636364	-0.045454545	12.2	1	1.6	0.6622041067	376.36
North	07BM45	1	1	27599		2016	19.4	3.1	6.5	-0.813759244	-0.840142627	-0.053900273	-8.6	-0.863636364	-0.045454545	12.2	1	1.6	0.6622041067	376.36
North	07BM45	1	1	27600		2016	19.4	3.1	6.5	-0.813759244	-0.840142627	-0.053900273	-8.6	-0.863636364	-0.045454545	12.2	1	1.6	0.6622041067	376.36
North	07BM45	1	1	27605		2016	19.4	3.1	6.5	-0.813759244	-0.840142627	-0.053900273	-8.6	-0.863636364	-0.045454545	12.2	1	1.6	0.6622041067	376.36
North	07BM45	1	1	27669		2016	19.4	3.1	6.5	-0.813759244	-0.840142627	-0.053900273	-8.6	-0.863636364	-0.045454545	12.2	1	1.6	0.6622041067	376.36
North	07BM45	1	1	28128		2016	19.4	3.1	6.5	-0.813759244	-0.840142627	-0.053900273	-8.6	-0.863636364	-0.045454545	12.2	1	1.6	0.6622041067	376.36
North	07BM45	1	1	28209		2016	19.4	3.1	6.5	-0.813759244	-0.840142627	-0.053900273	-8.6	-0.863636364	-0.045454545	12.2	1	1.6	0.6622041067	376.36
North	07BM45	1	1	28949		2016	19.4	3.1	6.5	-0.813759244	-0.840142627	-0.053900273	-8.6	-0.863636364	-0.045454545	12.2	1	1.6	0.6622041067	376.36
North	07BM45	1	1	28954		2016	19.4	3.1	6.5	-0.813759244	-0.840142627	-0.053900273	-8.6	-0.863636364	-0.045454545	12.2	1	1.6	0.6622041067	376.36
