# Supplementary material for: Projecting results of zoned multi-environment trials to new locations using environmental covariates with random coefficient models: accuracy and precision
Source: Theor Appl Genet. 2021 Apr 8;134(5):1513–30. doi: 10.1007/s00122-021-03786-2 (PMC8081717; doi:10.1007/s00122-021-03786-2)
Supplement: Supplementary file 1 — Supplementary file1 (ZIP 1921kb) [file 122_2021_3786_MOESM1_ESM.zip › 122_2021_3786_MOESM1_ESM/Table_pairwise_differences_with_letters.sas]

proc datasets lib=work kill;run;quit;

/* Data input */
PROC IMPORT OUT= WORK.a 
            DATAFILE= "...\Swedish_data_covar.csv"  
            DBMS=CSV REPLACE;
     		GETNAMES=YES;
     		DATAROW=2; 
RUN;

/* Set quadratic clay standardised */
data a;
	set a;
	clay_scale=(clay-40)/10;
	clay_scale_sq=clay_scale**2;
run;

data a;
	set a;
	y_mean=estimate;
run;

/* Obtain design matrix from PROC GLIMMIX */
ods select none; *Suppress the output to speed up computation ;
proc glimmix data=a outdesign=design nofit;
	class zone location cultivar xtrial row;
	model y_mean=zone clay_scale clay_scale_sq zone*clay_scale/ddfm=residual;
	random zone*location/group=zone;
	random cultivar;
	random int clay_scale clay_scale_sq/subject=cultivar*zone type=UN;
	random cultivar*zone*location/group=zone;
	random row/subject=xtrial type=lin(1) ldata=a residual;
run;

/*set response to missing in dummy location*/
data c_1;
	set a;
	y_mean=estimate;
	if Location="07BM31" then y_mean=.;
	if Location="07BM34" then y_mean=.;
	if Location="07BM43" then y_mean=.;
	if Location="07BM45" then y_mean=.;
run;

/** Obtain the inverse of MME (C Matrix) ***/
ods output solutionf=b_hat SolutionR=u_hat mmeqsol=d; 
proc mixed data=c_1 lognote mmeqsol maxiter=100;
	class zone location cultivar xtrial row;
	model y_mean=zone clay_scale clay_scale_sq zone*clay_scale/ddfm=residual solution;
	random zone*location/group=zone s;
	random cultivar;
	random int clay_scale clay_scale_sq/subject=cultivar*zone type=UN s;
	random cultivar*zone*location/group=zone s;
	repeated row/subject=xtrial type=lin(1) ldata=c_1 ;
	parms (1)(1)(1)(1)(1)(1)(1)(1)(1)(1)(1)(1)(1)(1)/hold=14;
run;

/* Set the estimate to . for untested site to only select the design matrix of unstested sites later */
data design_miss; 
	set design; 
	if Location="07BM31" then estimate=.; if Location="07BM34" then estimate=.; 
	if Location="07BM43" then estimate=.; if Location="07BM45" then estimate=.;  
run;

/* Select the design matrix of untested sites */
data design_miss;
	set design_miss; 
	if estimate^=. then delete;
run;

data design_miss_cult;
	set design_miss;
	keep cultivar; 
run;

/* Select only the needed columns of design matrix */
data design_miss;
	set design_miss;
	keep _X1--_Z1966;
run;

/* Select only the needed columns of C matrix */
data d_mme;
	set d;
	drop row effect Zone Location Cultivar col1976; 
run; 

/* Stack fixed effects and random effects solutions */
data b_hat1; set b_hat; keep estimate; run; 
data u_hat1; set u_hat; keep estimate; run; 
data bu_hat; set b_hat1 u_hat1; run;

/* Separate design matrix for each untested site */
data xz_31; set design_miss; if _n_ < 26; run;
data xz_34; set design_miss; if _n_ < 51 and _n_ > 25; run;
data xz_43; set design_miss; if _n_ > 50 and _n_ < 76; run;
data xz_45; set design_miss; if _n_ > 75 ; run;

ods select all; *Unsuppressed the output;

/*** PROC IML for predictions, pairwise differences computation, SEPV, and SEPD ***/
proc iml; 
	use bu_hat; read all var _num_ into bu;
	use design_miss; read all var _num_ into xz;
	use xz_31; read all var _num_ into xz_31;
	use xz_34; read all var _num_ into xz_34;
	use xz_43; read all var _num_ into xz_43;
	use xz_45; read all var _num_ into xz_45;
	use d_mme; read all var _num_ into bu_hat_var; *C is mmeqsol;
	use design_miss_cult; read all var _num_ into cultivar;

	/* This loop generates a matrix for the differences */
	/* Location S1 */
	n_31=nrow(xz_31); *n is the number of genotypes in the new location;
	do i=1 to n_31-1;
		if i=1 then cm_31= j(n_31-i,1,1) || -diag(j(n_31-i,1,1));
		else cm_31= cm_31 // (j(n_31-i,i-1,0) || j(n_31-i,1,1) || -diag(j(n_31-i,1,1)));
	end; 

	/* Location S2 */
	n_34=nrow(xz_34); *n is the number of genotypes in the new location;
		do i=1 to n_34-1;
		if i=1 then cm_34= j(n_34-i,1,1) || -diag(j(n_34-i,1,1));
	else cm_34= cm_34 // (j(n_34-i,i-1,0) || j(n_34-i,1,1) || -diag(j(n_34-i,1,1)));
	end; 

	/* Location N1 */
	n_43=nrow(xz_43); *n is the number of genotypes in the new location;
		do i=1 to n_43-1;
		if i=1 then cm_43= j(n_43-i,1,1) || -diag(j(n_43-i,1,1));
	else cm_43= cm_43 // (j(n_43-i,i-1,0) || j(n_43-i,1,1) || -diag(j(n_43-i,1,1)));
	end; 

	/* Location N2 */
	n_45=nrow(xz_45); *n is the number of genotypes in the new location;
	do i=1 to n_45-1;
		if i=1 then cm_45= j(n_45-i,1,1) || -diag(j(n_45-i,1,1));
		else cm_45= cm_45 // (j(n_45-i,i-1,0) || j(n_45-i,1,1) || -diag(j(n_45-i,1,1)));
	end; 

	*print cm; *cm (short for "contrast matrix") is a matrix for the differences;

	/*predictions and SEPV */
	p=xz*bu; *predictions; 
	var_p=vecdiag(xz*bu_hat_var*t(xz));
	stderr_p=sqrt(var_p); *SEPV;

	/*for pairwise differences multiply by contrast matrix*/
	/* Location S1 */
	diff_31=cm_31*xz_31*bu; 
	var_diff_31=vecdiag(cm_31*xz_31*bu_hat_var*t(cm_31*xz_31));

	/* Location S2 */
	diff_34=cm_34*xz_34*bu; 
	var_diff_34=vecdiag(cm_34*xz_34*bu_hat_var*t(cm_34*xz_34));

	/* Location N1 */
	diff_43=cm_43*xz_43*bu; 
	var_diff_43=vecdiag(cm_43*xz_43*bu_hat_var*t(cm_43*xz_43));

	/* Location N2 */
	diff_45=cm_45*xz_45*bu; 
	var_diff_45=vecdiag(cm_45*xz_45*bu_hat_var*t(cm_45*xz_45));

	/* SEPD */
	stder_diff_31=sqrt(var_diff_31);
	stder_diff_34=sqrt(var_diff_34);
	stder_diff_43=sqrt(var_diff_43);
	stder_diff_45=sqrt(var_diff_45);

	print p stderr_p;

	print diff_31 stder_diff_31;
	print diff_34 stder_diff_34;
	print diff_43 stder_diff_43;
	print diff_45 stder_diff_45;

	*cm=t((cm*xz_31)[10,]);*this is the contrast for cultivar 22455 vs 27130 in Location S1;
	/* Export the results */
	create sepd_31 var{diff_31 stder_diff_31}; append; close sepd_31;
	create sepd_34 var{diff_34 stder_diff_34}; append; close sepd_34;
	create sepd_43 var{diff_43 stder_diff_43}; append; close sepd_43;
	create sepd_45 var{diff_45 stder_diff_45}; append; close sepd_45;

	create sepv var{p stderr_p};append; close sepv;
	create cultivar_list var{cultivar};append; close cultivar_list;
quit;

/* Make Site columns */
data sepv;
	set sepv;
	 if _n_ < 26 then location="07BM31";
	 if _n_ < 51 and _n_ > 25 then location="07BM34";
	 if _n_ > 50 and _n_ <76 then location="07BM43";
	 if _n_ > 75 then location="07BM45";
run;

/* Sort Site */
proc sort data= sepv;
 by Location;
run;

/* Put cultivar name with predictions and SEPV */
data sepv_final;
	merge sepv cultivar_list;
run;

/* Compute predicitions interval */
data sepv_final;
	set sepv_final;
	alpha=0.05;
	cl=quantile("Normal", 1-alpha/2)*stderr_p;
	lower=P-cl;
	upper=P+cl;
run;

data sepv_final;
	retain Location Cultivar P stderr_p lower upper;
	set sepv_final;
	rename P=estimate;
	rename Cultivar=Genotype;
	rename stderr_p=std_error;
run;

/* Get SEPV average per site */
proc means data=sepv;
	by location;
	var stderr_p;
run;

/* Get SEPD average per site */
/* Location S1 */
proc means data=sepd_31;
	var stder_diff_31;
run;

/* Location S2 */
proc means data=sepd_34;
	var stder_diff_34;
run;

/* Location N1 */
proc means data=sepd_43;
	var stder_diff_43;
run;

/* Location N2 */
proc means data=sepd_45;
	var stder_diff_45;
run;

/* Compute P-value of pairwise differences */
data sepd_31_a;
	set sepd_31;
	z=DIFF_31/STDER_DIFF_31;
	Pval=(1-PROBNORM(abs(z)));
run;

/* Obtain the Cultivar and _Cultivar columns */
ods select none;
proc mixed data=c_1;
	class zone location cultivar;
	model y_mean=cultivar;
	lsmeans Cultivar/diff;
	ods output Diffs =Table_Geno;
run;

data pairwise_geno;
	set Table_Geno;
	drop Estimate Probt Stderr tValue DF;
run;

/* Merge the Cultivar and _Cultivar columns and the values */
data pairwise_geno;
	merge pairwise_geno sepd_31_a;
	rename DIFF_31=Estimate;
	rename Pval=Probz;
	rename z=zValue;
	rename STDER_DIFF_31=Stderr;
run;
ods select all;

/* Check the type of Cultivar and _Cultivar columns */
proc contents data=pairwise_geno;
run;

/* Make Genotype and _Genotype as character type of Cultivar and _Cultivar columns */
data pairwise_geno;
	set pairwise_geno;
	Genotype=put(Cultivar,6.);
	_Genotype=put(_Cultivar,6.);
run;


/* Select Site S1 */
data predictions_31;
	set sepv_final;
	if Location ^="07BM31" then delete;
run;

/* Put predictions and SEPV of Site S1 to lsmeans dataset for the macro */
data lsmeans;
	set predictions_31;
run;

/* Put pairwise difference and SEPD of Site S1 to lsmeans dataset for the macro */
data diffs;
	set pairwise_geno;
run;

/** Run the macro that produce letters for pairwise differences **/
/** Download the macro from https://projekte.uni-hohenheim.de/bioinformatik/beratung/toolsmacros/sasmacros/mult.sas **/
/* Activate ODS excel to directly export the results to an excel file */

*ods excel file=".../Letter_differences.xlsx" ;
%mult(trt=Genotype, alpha=0.00017, p=probz, descending=1); *with Bonferroni adjustment;
*ods excel close;
